# Supplementary material for: Measuring biological age using a functionally interpretable multi‐tissue RNA clock
Source: Aging Cell. 2023 Mar 16;22(5):e13799. doi: 10.1111/acel.13799 (PMC10186600; doi:10.1111/acel.13799)
Supplement: Supplementary file 2 — Data S1. [file ACEL-22-e13799-s004.xlsx]

## Sheet: TrainingData_MultiTIMER
GSM IDs
GSM2093249
GSM2093187
GSM2093171
GSM1354563
GSM2092955
GSM1611600
GSM2124749
GSM2093024
GSM2093125
GSM2093219
GSM2093239
GSM2093203
GSM2092946
GSM2093243
GSM2093236
GSM2093257
GSM2093195
GSM2093058
GSM2093148
GSM2093246
GSM2093238
GSM2092982
GSM2093136
GSM2093253
GSM2093201
GSM2093037
GSM2092912
GSM2093063
GSM1558068
GSM2092968
GSM2093026
GSM2093213
GSM2093011
GSM2092981
GSM2124738
GSM2093167
GSM2093034
GSM2093035
GSM2093154
GSM2093230
GSM2093242
GSM2093022
GSM2093016
GSM2093188
GSM2092969
GSM2093093
GSM2092991
GSM2092970
GSM2092979
GSM2092961
GSM2093133
GSM2093207
GSM2093186
GSM2093231
GSM2093189
GSM2093256
GSM2093050
GSM1622384
GSM2092993
GSM2092944
GSM2093053
GSM2093237
GSM2093194
GSM2093183
GSM2093027
GSM2092996
GSM2093010
GSM2092995
GSM2092977
GSM2093082
GSM2093121
GSM1645003
GSM1645000
GSM2093018
GSM2093057
GSM2093159
GSM2093031
GSM2093014
GSM2093135
GSM2093047
GSM2093020
GSM1622382
GSM2093152
GSM2092954
GSM2093220
GSM2124752
GSM2093169
GSM2093204
GSM1354552
GSM2093144
GSM2092964
GSM2093226
GSM2093251
GSM1645001
GSM2093137
GSM2093032
GSM2093164
GSM2093080
GSM2092984
GSM2093200
GSM2093199
GSM2093052
GSM2093176
GSM2093070
GSM2093114
GSM2093244
GSM2093170
GSM2093241
GSM2093211
GSM2093112
GSM2093158
GSM2093051
GSM2092940
GSM2093232
GSM2093222
GSM2093191
GSM2093116
GSM2093055
GSM2093062
GSM1354562
GSM2092942
GSM2092978
GSM2093134
GSM2092959
GSM2093083
GSM2092957
GSM2092992
GSM2092916
GSM2093145
GSM2093061
GSM2092963
GSM2093079
GSM1498837
GSM2093127
GSM2092951
GSM2093009
GSM2093208
GSM2093155
GSM2093012
GSM2093019
GSM2093255
GSM2093115
GSM2093178
GSM2092990
GSM2093003
GSM2093228
GSM2093081
GSM2092950
GSM2092971
GSM2093180
GSM2092975
GSM2093247
GSM2093202
GSM2093168
GSM2092945
GSM2093120
GSM2092965
GSM2093056
GSM2092972
GSM2093142
GSM2092973
GSM2093033
GSM2093021
GSM2093095
GSM2093225
GSM2093028
GSM2092958
GSM2093254
GSM2093123
GSM2093126
GSM2092994
GSM2093184
GSM2092985
GSM2093141
GSM2093068
GSM2093023
GSM2093149
GSM2093250
GSM2093185
GSM2093122
GSM2092911
GSM2185665
GSM2093069
GSM2093209
GSM2093210
GSM2093245
GSM2093179
GSM2093181
GSM2093205
GSM2093118
GSM2093140
GSM2093038
GSM2093227
GSM2092997
GSM2093143
GSM2092960
GSM2092980
GSM2093162
GSM2093060
GSM2093049
GSM2093059
GSM2093064
GSM2093124
GSM2093252
GSM2124739
GSM2093224
GSM2093048
GSM2093013
GSM2093054
GSM2093015
GSM2092943
GSM2092914
GSM2093258
GSM2093071
GSM1558069
GSM2093094
GSM2093153
GSM2093078
GSM2093177
GSM2092915
GSM2093146
GSM2093198
GSM2093117
GSM2093206
GSM2092947
GSM2093119
GSM2093163
GSM1558071
GSM1354553
GSM2093212
GSM1558070
GSM2093221
GSM1354568
GSM2093065
GSM2093229
GSM2093234
GSM2093113
GSM2093036
GSM2093240
GSM2093223
GSM2093096
GSM2092931
GSM2093017
GSM2092956
GSM2093030
GSM2093147
GSM2093005
GSM2092976
GSM2093029
GSM2092974
GSM2093182
GSM2093190
GSM2093192
GSM1616938
GSM1616941
GSM1616933
GSM1616939
GSM1616937
GSM1616934
GSM1354569
GSM1611599
GSM1645002
GSM2093067
GSM2093025
GSM2092983
GSM2092962
GSM2093088
GSM2093004
GSM2093193
GSM2093235
GSM2092941
GSM2093046
GSM2093172
GSM2285813
GSM2285812
GSM2285811
GSM2285810
GSM2112708
GSM2112709
GSM2112706
GSM2112705
GSM2285794
GSM2285795
GSM2285790
GSM2285759
GSM2112710
GSM2285770
GSM2112707
GSM2285779
GSM2285776
GSM2285777
GSM2285775
GSM2285772
GSM2285771
GSM2285818
GSM2285821
GSM2285769
GSM2285768
GSM2285765
GSM2285764
GSM2285767
GSM2285766
GSM2285761
GSM2285760
GSM2285763
GSM2285762
GSM2285783
GSM2285782
GSM2285780
GSM2285787
GSM2285785
GSM2285784
GSM2285788
GSM2285758
GSM2285742
GSM2285750
GSM2285751
GSM2285752
GSM2285753
GSM2285754
GSM2285755
GSM2285756
GSM2285757
GSM2285809
GSM2285805
GSM2285806
GSM2285800
GSM2285801
GSM2285802
GSM2285803
GSM2285747
GSM2285745
GSM2285744
GSM2285743
GSM2285741
GSM2285749
GSM2285748
GSM2040732
GSM2040733
GSM2040744
GSM2132201
GSM2132206
GSM2132207
GSM2132209
GSM2132210
GSM2132211
GSM2132212
GSM2132226
GSM2132227
GSM2132228
GSM2132233
GSM2132235
GSM2132236
GSM2132237
GSM2132238
GSM2132239
GSM2132258
GSM2132260
GSM2132263
GSM2132269
GSM2132270
GSM2132274
GSM2132275
GSM2132278
GSM2132284
GSM2132285
GSM2132288
GSM2132290
GSM2132297
GSM2132302
GSM2132310
GSM2132311
GSM2132316
GSM2132317
GSM2132320
GSM2132333
GSM2132339
GSM2132348
GSM2132358
GSM2132359
GSM2132364
GSM2132367
GSM2132374
GSM2132376
GSM2132378
GSM2132382
GSM2132386
GSM2132387
GSM2132389
GSM2132390
GSM2132392
GSM2132402
GSM2132406
GSM2132422
GSM2132423
GSM2132428
GSM2132429
GSM2132431
GSM2132433
GSM2132435
GSM2132437
GSM2132438
GSM2132439
GSM2132440
GSM2132455
GSM2132459
GSM2132462
GSM2132464
GSM2132468
GSM2132472
GSM2370970
GSM2370971
GSM2370972
GSM2370973
GSM2370974
GSM2370975
GSM2370976
GSM2370977
GSM2370978
GSM2370979
GSM2370980
GSM2370981
GSM2370982
GSM2370983
GSM2370985
GSM2370986
GSM2370987
GSM2370988
GSM2370990
GSM2370991
GSM2370992
GSM2370993
GSM2370994
GSM2370995
GSM2370996
GSM2370997
GSM2449130
GSM2745899
GSM2745900
GSM2745901
GSM2745902
GSM2745903
GSM2745904
GSM2745905
GSM2745906
GSM2745907
GSM2745908
GSM2745909
GSM2745910
GSM2745911
GSM2745912
GSM2745913
GSM2745914
GSM2745915
GSM2745916
GSM2745917
GSM2745918
GSM2745919
GSM2745920
GSM2745921
GSM2745922
GSM2745923
GSM2745924
GSM2745925
GSM2745926
GSM2745928
GSM2745929
GSM2745930
GSM2745931
GSM2745932
GSM2745933
GSM2745934
GSM2745935
GSM2745949
GSM2745950
GSM2754498
GSM2754499
GSM2754501
GSM2754504
GSM2754505
GSM2754508
GSM2754510
GSM2754511
GSM2754513
GSM2754514
GSM2754516
GSM2754519
GSM2754520
GSM2754522
GSM2754523
GSM2754525
GSM2754528
GSM2754531
GSM2754532
GSM2754534
GSM2754536
GSM2754537
GSM2754540
GSM2754541
GSM2754544
GSM2754546
GSM2754548
GSM2754549
GSM2754551
GSM2754552
GSM2754555
GSM2754556
GSM2754559
GSM2754560
GSM2754561
GSM2754563
GSM2754564
GSM2754566
GSM2754567
GSM2754570
GSM2754571
GSM2754576
GSM2754577
GSM2754581
GSM2754582
GSM2754583
GSM2754586
GSM2754587
GSM2754588
GSM2754589
GSM2754593
GSM2754594
GSM2754599
GSM2754600
GSM2754601
GSM2754607
GSM2754609
GSM2754610
GSM2754611
GSM2754614
GSM2754620
GSM2754621
GSM2754622
GSM2754623
GSM2754624
GSM2754628
GSM2754629
GSM2754633
GSM2754634
GSM2754635
GSM2754639
GSM2754640
GSM2754641
GSM2754648
GSM2754649
GSM2754652
GSM2754653
GSM2754654
GSM2754657
GSM2754658
GSM2754663
GSM2754664
GSM2754665
GSM2754666
GSM2754668
GSM2754669
GSM2754670
GSM2754672
GSM2754674
GSM2754676
GSM2754677
GSM2754678
GSM2754680
GSM2754685
GSM2754686
GSM2754687
GSM2754691
GSM2754693
GSM2754694
GSM2754697
GSM2754698
GSM2754699
GSM2754700
GSM2754705
GSM2754706
GSM2754707
GSM2754712
GSM2754713
GSM2754714
GSM2754717
GSM2754718
GSM2754722
GSM2754723
GSM2754726
GSM2754727
GSM2754730
GSM2754731
GSM2754732
GSM2754734
GSM2754735
GSM2754740
GSM2754741
GSM2754742
GSM2754745
GSM2754746
GSM2754747
GSM2754751
GSM2754759
GSM2754760
GSM2754761
GSM2754762
GSM2754765
GSM2754767
GSM2754771
GSM2754773
GSM2754774
GSM2754775
GSM2754777
GSM2754778
GSM2754779
GSM2754781
GSM2754782
GSM2754785
GSM2754786
GSM2754787
GSM2754789
GSM2754792
GSM2754795
GSM2754797
GSM2754798
GSM2754801
GSM2754803
GSM2754806
GSM2754807
GSM2754810
GSM2754811
GSM2754814
GSM2754815
GSM2754817
GSM2754818
GSM2754823
GSM2754824
GSM2754826
GSM2754829
GSM2754830
GSM2754836
GSM2754837
GSM2754839
GSM2754843
GSM2754845
GSM2754847
GSM2754851
GSM2754852
GSM2754853
GSM2754854
GSM2754857
GSM2754858
GSM2754859
GSM2754860
GSM2754864
GSM2754865
GSM2754866
GSM2754870
GSM2754872
GSM2754877
GSM2754878
GSM2754879
GSM2754886
GSM2754888
GSM2754889
GSM2754890
GSM2754896
GSM2754897
GSM2754902
GSM2754903
GSM2754904
GSM2754905
GSM2754908
GSM2754910
GSM2754911
GSM2754912
GSM2754919
GSM2754920
GSM2754921
GSM2754923
GSM2754924
GSM2754925
GSM2754927
GSM2754928
GSM2754929
GSM2754933
GSM2754934
GSM2754935
GSM2754938
GSM2754939
GSM2754942
GSM2754943
GSM2754944
GSM2754949
GSM2754952
GSM2754953
GSM2754954
GSM2754955
GSM2754960
GSM2754961
GSM2754962
GSM2754963
GSM2754966
GSM2754968
GSM2754969
GSM2754970
GSM2754975
GSM2754976
GSM2754977
GSM2754982
GSM2754983
GSM2754984
GSM2754987
GSM2754988
GSM2754992
GSM2754997
GSM2754998
GSM2755000
GSM2755004
GSM2755007
GSM2755008
GSM2755009
GSM2755010
GSM2755014
GSM2755015
GSM2755016
GSM2755017
GSM2755020
GSM2755021
GSM2755029
GSM2755031
GSM2755032
GSM2755034
GSM2755037
GSM2755038
GSM2755040
GSM2755043
GSM2755044
GSM2755046
GSM2755047
GSM2755049
GSM2755050
GSM2755052
GSM2755053
GSM2755054
GSM2755056
GSM2755058
GSM2755061
GSM2755063
GSM2755065
GSM2755066
GSM2755068
GSM2755069
GSM2755073
GSM2755074
GSM2755075
GSM2755078
GSM2755079
GSM2755080
GSM2755082
GSM2755083
GSM2755085
GSM2755086
GSM2755088
GSM2755089
GSM2755091
GSM2755092
GSM2755094
GSM2755095
GSM2755097
GSM2755099
GSM2755101
GSM2755102
GSM2755107
GSM2755108
GSM2755113
GSM2755115
GSM2755118
GSM2755119
GSM2755120
GSM2755122
GSM2755124
GSM2755127
GSM2755128
GSM2755129
GSM2755130
GSM2755136
GSM2755137
GSM2755138
GSM2755139
GSM2755145
GSM2755146
GSM2755147
GSM2755154
GSM2755155
GSM2755156
GSM2755161
GSM2755162
GSM2755163
GSM2755167
GSM2755168
GSM2755169
GSM2755173
GSM2755174
GSM2755175
GSM2755180
GSM2755184
GSM2755185
GSM2755186
GSM2755187
GSM2755189
GSM2755191
GSM2755192
GSM2755193
GSM2755194
GSM2755195
GSM2755196
GSM2755197
GSM2755199
GSM2755200
GSM2755204
GSM2755205
GSM2755207
GSM2755208
GSM2755209
GSM2755212
GSM2755213
GSM2755214
GSM2755220
GSM2755221
GSM2755222
GSM2755226
GSM2755227
GSM2755228
GSM2755232
GSM2755233
GSM2755234
GSM2755240
GSM2755241
GSM2755242
GSM2755243
GSM2755246
GSM2755249
GSM2755250
GSM2755252
GSM2755254
GSM2755256
GSM2755257
GSM2755260
GSM2755262
GSM2755263
GSM2755268
GSM2755270
GSM2755275
GSM2755276
GSM2755277
GSM2755280
GSM2755281
GSM2755282
GSM2755285
GSM2755295
GSM2755307
GSM2755315
GSM2755319
GSM2755324
GSM2755325
GSM2755326
GSM2755327
GSM2755340
GSM2755342
GSM2755347
GSM2755349
GSM2755359
GSM2755360
GSM2755362
GSM2755363
GSM2755381
GSM2755430
GSM2755433
GSM2755434
GSM2755435
GSM2755445
GSM2755448
GSM2755458
GSM2755463
GSM2755466
GSM2755482
GSM2755486
GSM2755497
GSM2755500
GSM2755503
GSM2755505
GSM2755517
GSM2755519
GSM2755521
GSM2755523
GSM2755524
GSM2755526
GSM2755527
GSM2755543
GSM2755544
GSM2755550
GSM2755559
GSM2755560
GSM2755561
GSM2755562
GSM2755564
GSM2755566
GSM2755570
GSM2755571
GSM2755572
GSM2755573
GSM2755575
GSM2755577
GSM2755578
GSM2755579
GSM2755581
GSM2755583
GSM2755584
GSM2755585
GSM2755589
GSM2755591
GSM2755599
GSM2755605
GSM2755613
GSM2755618
GSM2755619
GSM2755621
GSM2755625
GSM2755631
GSM2755633
GSM2755639
GSM2755640
GSM2755644
GSM2755645
GSM2755646
GSM2755647
GSM2755649
GSM2755651
GSM2755655
GSM2755656
GSM2755661
GSM2755662
GSM2755663
GSM2755667
GSM2755668
GSM2755682
GSM2755686
GSM2755692
GSM2755701
GSM2755721
GSM2755724
GSM2755726
GSM2755728
GSM2755729
GSM2755731
GSM2755735
GSM2755736
GSM2755740
GSM2755742
GSM2755757
GSM2755758
GSM2755759
GSM2755760
GSM2755762
GSM2755764
GSM2755770
GSM2755771
GSM2755775
GSM2755776
GSM2755777
GSM2755780
GSM2755781
GSM2755782
GSM2755783
GSM2755784
GSM2755786
GSM2755787
GSM2755788
GSM2755793
GSM2755795
GSM2755804
GSM2755807
GSM2755809
GSM2755812
GSM2755815
GSM2755816
GSM2755831
GSM2755835
GSM2755837
GSM2755838
GSM2755842
GSM2755843
GSM2755844
GSM2755846
GSM2755848
GSM2755849
GSM2755850
GSM2755851
GSM2755853
GSM2755857
GSM2755862
GSM2755864
GSM2755866
GSM2755869
GSM2755870
GSM2755873
GSM2755874
GSM2755875
GSM2755878
GSM2755879
GSM2755880
GSM2755881
GSM2755882
GSM2755883
GSM2755884
GSM2755889
GSM2755890
GSM2755892
GSM2755926
GSM2755927
GSM2755933
GSM2755940
GSM2755941
GSM2755947
GSM2755963
GSM2755966
GSM2755968
GSM2755972
GSM2755974
GSM2755975
GSM2755981
GSM2755982
GSM2755983
GSM2755984
GSM2755989
GSM2755990
GSM2755992
GSM2755996
GSM2755997
GSM2755998
GSM2755999
GSM2756001
GSM2756002
GSM2756006
GSM2756007
GSM2756008
GSM2756009
GSM2756017
GSM2756018
GSM2756020
GSM2756021
GSM2756023
GSM2756024
GSM2756025
GSM2756026
GSM2756028
GSM2756033
GSM2756035
GSM2756036
GSM2756040
GSM2756049
GSM2756059
GSM2756060
GSM2756062
GSM2756085
GSM2756086
GSM2756088
GSM2756089
GSM2756091
GSM2756119
GSM2756127
GSM2212624
GSM2212631
GSM2212636
GSM2212637
GSM2212643
GSM2212644
GSM2212647
GSM2212648
GSM2212654
GSM2212655
GSM2212657
GSM2212661
GSM2212666
GSM2212667
GSM2212668
GSM2212669
GSM2212680
GSM2212682
GSM2212685
GSM2212692
GSM2212693
GSM2212699
GSM2212716
GSM2212726
GSM2212727
GSM2212729
GSM2212733
GSM2212741
GSM2212745
GSM2212746
GSM2212747
GSM2212753
GSM2212755
GSM2225652
GSM2225653
GSM2225654
GSM2225655
GSM2225660
GSM2225661
GSM2225662
GSM2225663
GSM2705369
GSM2705372
GSM2705373
GSM2705374
GSM2705382
GSM2705390
GSM2705392
GSM2705394
GSM2705397
GSM2705398
GSM2705407
GSM2705408
GSM2705409
GSM2705411
GSM2705417
GSM2705423
GSM2705424
GSM2730425
GSM2730426
GSM2730427
GSM2730428
GSM2730429
GSM2730430
GSM2730431
GSM2730432
GSM2730433
GSM2642537
GSM2642544
GSM2642556
GSM2417032
GSM2638036
GSM2638037
GSM2638038
GSM2638039
GSM2638040
GSM2638041
GSM2638042
GSM2638043
GSM2638044
GSM2638045
GSM2638046
GSM2638047
GSM2638048
GSM2638049
GSM2638050
GSM2475319
GSM2475320
GSM2475321
GSM2475322
GSM2475324
GSM2475325
GSM2475326
GSM2475327
GSM2475329
GSM2475331
GSM2475332
GSM2475333
GSM2475334
GSM2475335
GSM2475336
GSM2475338
GSM2475340
GSM2475341
GSM2475342
GSM2475343
GSM2475344
GSM2475346
GSM2475347
GSM2475348
GSM2475349
GSM2475350
GSM2475351
GSM2475353
GSM2475354
GSM2475355
GSM2475356
GSM2475357
GSM2475359
GSM2475360
GSM2475361
GSM2475362
GSM2475363
GSM2475365
GSM2475367
GSM2475368
GSM2475370
GSM2475371
GSM2475372
GSM2475373
GSM2475374
GSM2475375
GSM2475377
GSM2475379
GSM2475380
GSM2475382
GSM2475383
GSM2475384
GSM2475385
GSM2475386
GSM2475387
GSM2475388
GSM2475389
GSM2475390
GSM2475391
GSM2475393
GSM2475395
GSM2475396
GSM2475397
GSM2475399
GSM2475400
GSM2475401
GSM2475402
GSM2475404
GSM2475405
GSM2475407
GSM2475409
GSM2475410
GSM2475411
GSM2475412
GSM2475414
GSM2475415
GSM2475416
GSM2475417
GSM2475418
GSM2475419
GSM2475420
GSM2475422
GSM2475423
GSM2475425
GSM2475427
GSM2475428
GSM2475429
GSM2475430
GSM2475431
GSM2475433
GSM2475434
GSM2475436
GSM2475437
GSM2475438
GSM2475440
GSM2475441
GSM2475442
GSM2475443
GSM2475444
GSM2475446
GSM2475448
GSM2475449
GSM2475450
GSM2475451
GSM2475452
GSM2475454
GSM2475455
GSM2475456
GSM2475457
GSM2475459
GSM2475461
GSM2475462
GSM2475463
GSM2475464
GSM2475465
GSM2475466
GSM2475467
GSM2475468
GSM2475470
GSM2475471
GSM2475473
GSM2475475
GSM2475476
GSM2475477
GSM2475478
GSM2475479
GSM2475480
GSM2475481
GSM2475482
GSM2475483
GSM2475484
GSM2475485
GSM2475486
GSM2475488
GSM2475489
GSM2475490
GSM2475491
GSM2475492
GSM2475493
GSM2475496
GSM2475498
GSM2475499
GSM2475500
GSM2475501
GSM2475502
GSM2475503
GSM2475504
GSM2475507
GSM2475508
GSM2475509
GSM2475510
GSM2475512
GSM2475513
GSM2475514
GSM2475515
GSM2475516
GSM2475517
GSM2475518
GSM2475519
GSM2475520
GSM2475521
GSM2475522
GSM2475524
GSM2475525
GSM2475527
GSM2475528
GSM2475530
GSM2475531
GSM2475533
GSM2475534
GSM2475535
GSM2475537
GSM2475538
GSM2475539
GSM2475541
GSM2475542
GSM2475543
GSM2475546
GSM2475547
GSM2475548
GSM2475549
GSM2475550
GSM2475551
GSM2475553
GSM2475555
GSM2475556
GSM2475557
GSM2475558
GSM2475559
GSM2475560
GSM2475562
GSM2475563
GSM2475565
GSM2475566
GSM2475567
GSM2475568
GSM2475569
GSM2475572
GSM2475573
GSM2475574
GSM2475575
GSM2475577
GSM2475578
GSM2475579
GSM2475580
GSM2475581
GSM2475583
GSM2475585
GSM2475586
GSM2475587
GSM2475588
GSM2475590
GSM2475591
GSM2475592
GSM2475593
GSM2475595
GSM2475596
GSM2475597
GSM2475598
GSM2475599
GSM2475601
GSM2475602
GSM2475603
GSM2475604
GSM2475606
GSM2475607
GSM2475608
GSM2475609
GSM2475611
GSM2475612
GSM2475614
GSM2475615
GSM2475616
GSM2475617
GSM2475618
GSM2475620
GSM2475621
GSM2475622
GSM2475623
GSM2475625
GSM2475626
GSM2475627
GSM2475628
GSM2475629
GSM2475630
GSM2475631
GSM2475632
GSM2475634
GSM2475636
GSM2475637
GSM2475639
GSM2475641
GSM2475642
GSM2475643
GSM2475644
GSM2475645
GSM2475646
GSM2475648
GSM2475649
GSM2475650
GSM2475651
GSM2475652
GSM2475653
GSM2475654
GSM2475655
GSM2475656
GSM2475659
GSM2475660
GSM2475662
GSM2475663
GSM2475664
GSM2475665
GSM2475666
GSM2475668
GSM2475669
GSM2475670
GSM2475671
GSM2475672
GSM2475674
GSM2475676
GSM2475677
GSM2475678
GSM2475679
GSM2475680
GSM2475682
GSM2475683
GSM2475684
GSM2475685
GSM2475686
GSM2475687
GSM2475688
GSM2475690
GSM2475691
GSM2475693
GSM2475695
GSM2475696
GSM2475698
GSM2475699
GSM2475700
GSM2475707
GSM2475709
GSM2475710
GSM2475711
GSM2475712
GSM2475714
GSM2475715
GSM2475717
GSM2475721
GSM2475723
GSM2475724
GSM2475726
GSM2475727
GSM2475728
GSM2475730
GSM2475734
GSM2475736
GSM2475737
GSM2475738
GSM2475739
GSM2475740
GSM2475743
GSM2475744
GSM2475745
GSM2475746
GSM2475747
GSM2475749
GSM2475750
GSM2885044
GSM2885045
GSM2885046
GSM2885047
GSM2885048
GSM2885049
GSM2885050
GSM2885051
GSM3310007
GSM2829926
GSM2829927
GSM2829928
GSM2829929
GSM3416662
GSM3416663
GSM3416664
GSM3416665
GSM3416666
GSM3625570
GSM3625571
GSM3625572
GSM3629500
GSM3629501
GSM3629502
GSM2449421
GSM2449422
GSM2449423
GSM2449424
GSM2449425
GSM2449426
GSM2449427
GSM2449428
GSM2449429
GSM2449430
GSM2449431
GSM2449432
GSM2449435
GSM2449438
GSM2449441
GSM2449444
GSM2449447
GSM3072105
GSM3072108
GSM3072111
GSM3072116
GSM3072119
GSM3072120
GSM3072123
GSM3072124
GSM3072125
GSM3072127
GSM3072128
GSM3072129
GSM3072130
GSM3072131
GSM3072133
GSM3072134
GSM3124560
GSM3124561
GSM3124562
GSM3124563
GSM3124564
GSM3124565
GSM3124566
GSM3124567
GSM3124568
GSM3124569
GSM3124570
GSM3124584
GSM3124585
GSM3124586
GSM3124587
GSM3124588
GSM3124589
GSM3124590
GSM3124591
GSM3124592
GSM3124593
GSM3124594
GSM3124595
GSM3124596
GSM3124597
GSM3124598
GSM3124599
GSM3124600
GSM3124601
GSM3124602
GSM3124603
GSM3124604
GSM3124605
GSM3124606
GSM3124607
GSM3124608
GSM3124609
GSM3124610
GSM3124611
GSM3124612
GSM3124613
GSM3124614
GSM3124615
GSM3124616
GSM3124617
GSM3124618
GSM3124619
GSM3124620
GSM3124621
GSM3124622
GSM3124623
GSM3124624
GSM3124625
GSM3124626
GSM3124627
GSM3124628
GSM3124629
GSM3124630
GSM3124631
GSM3124632
GSM3124633
GSM3124634
GSM3124635
GSM3124636
GSM3124637
GSM3124638
GSM3124639
GSM3124640
GSM3124641
GSM3124642
GSM3124643
GSM3124644
GSM3124645
GSM3124646
GSM3124647
GSM3124648
GSM3124649
GSM3124650
GSM3124651
GSM3124652
GSM3124653
GSM3124654
GSM3124655
GSM3124656
GSM3124657
GSM3124658
GSM3124659
GSM3124660
GSM3124661
GSM3124662
GSM3124663
GSM3124664
GSM3124665
GSM3124666
GSM3124667
GSM3124668
GSM3124669
GSM3124670
GSM3124671
GSM3124672
GSM3124673
GSM3124674
GSM3124675
GSM3124676
GSM3124677
GSM3124678
GSM3124679
GSM3124680
GSM3124681
GSM3124682
GSM3124683
GSM3124684
GSM3124685
GSM3124686
GSM3124687
GSM3124688
GSM3124689
GSM3124690
GSM3124691
GSM3124692
GSM2932807
GSM2932809
GSM2932810
GSM2932812
GSM2932813
GSM2932814
GSM2932815
GSM2932816
GSM2932817
GSM2932818
GSM2932820
GSM2932821
GSM2932822
GSM2932823
GSM2932824
GSM2932825
GSM2932826
GSM3018809
GSM3018810
GSM3018817
GSM3018818
GSM3018819
GSM3018820
GSM3018821
GSM3018822
GSM3018841
GSM3018842
GSM3018843
GSM3018844
GSM3018845
GSM3018846
GSM3018847
GSM3018848
GSM3124571
GSM3124572
GSM3124573
GSM3124574
GSM3124575
GSM3124576
GSM3124577
GSM3124578
GSM3124579
GSM3124580
GSM3124581
GSM3124582
GSM2473408
GSM2473409
GSM2473410
GSM3189086
GSM3189087
GSM3189094
GSM3189097
GSM3189102
GSM3189110
GSM3189168
GSM3189170
GSM3189179
GSM3189187
GSM3189190
GSM3189193
GSM3189196
GSM3189201
GSM3189203
GSM3189204
GSM3189214
GSM3189218
GSM3189219
GSM3189228
GSM3189237
GSM3189247
GSM3189251
GSM3189253
GSM3189260
GSM3189263
GSM3189264
GSM3189267
GSM3189270
GSM3189275
GSM3189310
GSM3189312
GSM3189313
GSM3189317
GSM3189321
GSM3189329
GSM3189332
GSM3189353
GSM3189414
GSM3189424
GSM3189428
GSM3189429
GSM3189433
GSM3189436
GSM3189437
GSM3189438
GSM3189451
GSM3189460
GSM3190513
GSM3190514
GSM3190520
GSM3190533
GSM3190555
GSM3190556
GSM3190557
GSM3190562
GSM3190564
GSM3190565
GSM3190571
GSM3190574
GSM3190577
GSM3190579
GSM3190581
GSM3190582
GSM3190585
GSM3190586
GSM3190589
GSM3190590
GSM3190593
GSM3190595
GSM3190599
GSM3190607
GSM3190615
GSM3190628
GSM3190671
GSM3190703
GSM3190749
GSM3190785
GSM3584494
GSM3584495
GSM3640447
GSM3640448
GSM3640449
GSM3640453
GSM3640454
GSM3640455
GSM3854440
GSM3854443
GSM3854446
GSM4182321
GSM4182322
GSM3790249
GSM3790250
GSM3790251
GSM3790253
GSM3790254
GSM3790255
GSM3953336
GSM3953337
GSM3953338
GSM3953339
GSM3953340
GSM3953341
GSM4035016
GSM4035017
GSM4035018
GSM4035019
GSM4035020
GSM4035021
GSM4035022
GSM4035023
GSM4035024
GSM4035025
GSM4035026
GSM4035027
GSM4035028
GSM4035029
GSM4035030
GSM4035031
GSM4035032
GSM4035033
GSM4035034
GSM4035035
GSM4035036
GSM4035037
GSM4035038
GSM4035039
GSM3291004
GSM3291006
GSM3291008
GSM3757034
GSM3757037
GSM3757039
GSM3757042
GSM3757046
GSM3757049
GSM3757051
GSM3757054
GSM3757056
GSM3757059
GSM3757062
GSM3757065
GSM3757067
GSM3757068
GSM3757070
GSM3757074
GSM3757077
GSM3757081
GSM3757084
GSM3757086
GSM3757089
GSM3757092
GSM3757095
GSM3757099
GSM3757105
GSM3757107
GSM3757110
GSM3757114
GSM3757118
GSM3757121
GSM3936209
GSM3936210
GSM3936211
GSM3936212
GSM3936213
GSM3936215
GSM3936216
GSM3936217
GSM3936218
GSM3936219
GSM3936221
GSM3936222
GSM3936223
GSM3936224
GSM3936225
GSM3936226
GSM3936227
GSM3936228
GSM3936229
GSM3936230
GSM3936231
GSM3936232
GSM3936233
GSM3936234
GSM3936235
GSM3936236
GSM3936237
GSM3936238
GSM3936239
GSM3936240
GSM3936241
GSM3936242
GSM3936243
GSM3936244
GSM3936245
GSM3936246
GSM3936247
GSM3936248
GSM3936249
GSM3936250
GSM3936251
GSM3936252
GSM3936253
GSM3936254
GSM3936255
GSM3936257
GSM3936260
GSM3936263
GSM3936266
GSM3936270
GSM3936273
GSM3936274
GSM3936275
GSM3936276
GSM3936277
GSM3936278
GSM3936279
GSM3936280
GSM3936281
GSM3936282
GSM3936283
GSM3936284
GSM3936285
GSM3936286
GSM3936287
GSM3936288
GSM3936289
GSM3936290
GSM3936291
GSM3936292
GSM3936293
GSM3936294
GSM3936295
GSM3936296
GSM3936297
GSM3936298
GSM3936299
GSM3936300
GSM3936301
GSM3936302
GSM3936303
GSM3936304
GSM3936305
GSM3936306
GSM3936307
GSM3936308
GSM3936309
GSM3936310
GSM3936311
GSM3936312
GSM3936313
GSM3936314
GSM3936315
GSM3936316
GSM3936317
GSM3936318
GSM3936319
GSM3936320
GSM4037583
GSM4037588
GSM4037593
GSM4037595
GSM4037598
GSM4037599
GSM4037600
GSM4037601
GSM4037602
GSM4037603
GSM4037604
GSM4037605
GSM4037606
GSM4037607
GSM4037608
GSM4037609
GSM4037610
GSM4037611
GSM4037612
GSM4037613
GSM4037614
GSM4037615
GSM4037616
GSM4037617
GSM4037618
GSM4037619
GSM4037620
GSM4037621
GSM4047112
GSM4047114
GSM4047116
[truncated: 1,109 more rows]

## Sheet: AllSamples_RNA
GSM IDs
GSM907015
GSM1186071
GSM1233884
GSM1185605
GSM1185884
GSM984617
GSM1203313
GSM1070767
GSM1216828
GSM984608
GSM1122674
GSM1216812
GSM1101966
GSM1162725
GSM1133673
GSM1202514
GSM1220265
GSM984618
GSM1203319
GSM1133682
GSM1145141
GSM1100210
GSM1155381
GSM1228205
GSM1056529
GSM1185617
GSM1202521
GSM1198462
GSM1203331
GSM1185603
GSM1204878
GSM984612
GSM1089281
GSM1122678
GSM1100296
GSM1185606
GSM1089282
GSM1223906
GSM1216772
GSM1224927
GSM1145142
GSM1216783
GSM1020216
GSM1126635
GSM1101977
GSM1220268
GSM1233973
GSM1070771
GSM1155383
GSM1173803
GSM956433
GSM1245063
GSM1185613
GSM1070775
GSM1019741
GSM1198468
GSM1202517
GSM1216764
GSM1202537
GSM1198472
GSM1070769
GSM1216840
GSM1198475
GSM1126648
GSM1173807
GSM1239141
GSM1202526
GSM1185619
GSM1216794
GSM1066120
GSM1126629
GSM1202540
GSM1158291
GSM1155386
GSM1216798
GSM1101971
GSM1158289
GSM1193397
GSM1070776
GSM1122673
GSM1071858
GSM1202541
GSM1202530
GSM984610
GSM1194812
GSM1145136
GSM1185132
GSM1202534
GSM984611
GSM1154034
GSM1228207
GSM984615
GSM1185158
GSM1212183
GSM1129321
GSM1197626
GSM956430
GSM1216759
GSM1101970
GSM1133679
GSM1239140
GSM1154037
GSM1202532
GSM1233283
GSM1129341
GSM1217960
GSM1133669
GSM1211430
GSM1173806
GSM1202539
GSM1216789
GSM1228227
GSM1185152
GSM1185608
GSM1185615
GSM1202511
GSM1155377
GSM1211431
GSM1126632
GSM1186114
GSM1126644
GSM1202515
GSM1204876
GSM1198486
GSM1202516
GSM1220269
GSM1216805
GSM1216791
GSM1202531
GSM1207921
GSM1185604
GSM956428
GSM1186056
GSM1122677
GSM1129317
GSM1100206
GSM1203308
GSM1071279
GSM1133683
GSM1132422
GSM984604
GSM1203325
GSM830454
GSM981255
GSM1193394
GSM1196044
GSM1202525
GSM1241333
GSM1185616
GSM1131341
GSM1071854
GSM1129318
GSM1202528
GSM1185611
GSM1071861
GSM1100306
GSM1216795
GSM1216780
GSM1076108
GSM1131197
GSM1129319
GSM1185956
GSM1070768
GSM1133660
GSM1155376
GSM1186008
GSM1186111
GSM1126645
GSM1185147
GSM1203307
GSM1162730
GSM1185610
GSM1132425
GSM1240658
GSM1155385
GSM1155370
GSM1186055
GSM1203310
GSM1185912
GSM1202471
GSM1133680
GSM1070765
GSM1193393
GSM1131343
GSM1185128
GSM1185908
GSM1246807
GSM1077429
GSM1145137
GSM1185951
GSM1131193
GSM1186082
GSM1185984
GSM1185947
GSM1216760
GSM1197629
GSM1148892
GSM1220264
GSM830452
GSM1186105
GSM1158278
GSM1126616
GSM1070766
GSM1186009
GSM1131340
GSM1089287
GSM1245061
GSM1202519
GSM1233281
GSM1089283
GSM1143675
GSM1202512
GSM1186014
GSM1100297
GSM1041199
GSM1216774
GSM1228212
GSM1133662
GSM981260
GSM1101969
GSM1122676
GSM1207918
GSM1155379
GSM1186035
GSM1193395
GSM1162726
GSM1154031
GSM1216808
GSM1185153
GSM1224923
GSM1183336
GSM1020214
GSM1241330
GSM1148896
GSM1131342
GSM1228222
GSM1216834
GSM1158290
GSM1228225
GSM1185125
GSM925762
GSM1216803
GSM1203305
GSM1202513
GSM1203344
GSM1202464
GSM1203316
GSM1203317
GSM1131192
GSM984614
GSM1173808
GSM1239136
GSM1198481
GSM1246817
GSM1216810
GSM1204880
GSM1100308
GSM1158286
GSM1202520
GSM1185916
GSM1185137
GSM1071278
GSM1173802
GSM1216833
GSM1234141
GSM1126636
GSM956431
GSM1220552
GSM1246818
GSM1212182
GSM1228208
GSM1220267
GSM1216778
GSM1239135
GSM1162732
GSM1216802
GSM1202524
GSM1185877
GSM1216787
GSM1185614
GSM907014
GSM1198459
GSM1054022
GSM1131195
GSM1185904
GSM1155380
GSM1216801
GSM1186085
GSM907016
GSM1133665
GSM1185992
GSM1228203
GSM1155382
GSM1233285
GSM1197630
GSM1194811
GSM1240657
GSM1246810
GSM1186093
GSM1234041
GSM1203334
GSM1186128
GSM1254464
GSM1133677
GSM1216792
GSM1041191
GSM1122675
GSM1216786
GSM1234140
GSM1186041
GSM1215102
GSM1101974
GSM1220553
GSM1085737
GSM1133676
GSM984619
GSM995549
GSM1071283
GSM1241335
GSM1203339
GSM1145139
GSM1216800
GSM1019735
GSM1186021
GSM1185618
GSM1216807
GSM1203336
GSM1133663
GSM1155371
GSM1131338
GSM1071853
GSM1186065
GSM1216758
GSM1155384
GSM1198476
GSM1185612
GSM1212197
GSM1070772
GSM1198482
GSM1216804
GSM1041198
GSM1245064
GSM1220858
GSM1101973
GSM1126621
GSM1202536
GSM1223904
GSM1239124
GSM1223905
GSM1056528
GSM1071860
GSM1211433
GSM1228204
GSM1173804
GSM1204879
GSM1216813
GSM1198478
GSM1054021
GSM984606
GSM1241336
GSM1216838
GSM1216836
GSM1009637
GSM1216824
GSM1186026
GSM1239127
GSM1085740
GSM1233282
GSM1234195
GSM1246821
GSM1158284
GSM1202535
GSM1206240
GSM1234235
GSM1228218
GSM1239133
GSM1070777
GSM1216765
GSM1234040
GSM1126613
GSM981258
GSM1216818
GSM1233929
GSM1223907
GSM1202527
GSM1216826
GSM1254462
GSM1126633
GSM1100303
GSM1233284
GSM984621
GSM1216793
GSM1185149
GSM1203338
GSM1185976
GSM1186007
GSM1054024
GSM1216819
GSM1185906
GSM1185157
GSM1154036
GSM1095140
GSM1158043
GSM1202522
GSM1185135
GSM1245062
GSM1100205
GSM1216754
GSM1194813
GSM1220262
GSM1216773
GSM1185134
GSM1202460
GSM1198461
GSM925767
GSM1216769
GSM1186042
GSM1186006
GSM1239137
GSM1185138
GSM1196045
GSM1239134
GSM1203312
GSM1185879
GSM1216768
GSM1249126
GSM1126650
GSM1204877
GSM1186059
GSM1185127
GSM1234057
GSM1126643
GSM1155372
GSM1186058
GSM1207920
GSM1186079
GSM956429
GSM1203333
GSM1217954
GSM1228229
GSM1228223
GSM1158292
GSM1185148
GSM1126647
GSM1155378
GSM1203328
GSM1183334
GSM1076107
GSM1154035
GSM1202518
GSM956432
GSM1254460
GSM1185893
GSM1207922
GSM1133668
GSM1234212
GSM1158466
GSM1185950
GSM1216815
GSM1212187
GSM1185126
GSM1216790
GSM1228210
GSM1228206
GSM1217955
GSM1202529
GSM1186020
GSM984616
GSM1185891
GSM984607
GSM830455
GSM1129344
GSM1239131
GSM1203341
GSM1076106
GSM1145138
GSM1070770
GSM1220263
GSM1233291
GSM1100207
GSM1020213
GSM1185886
GSM1158463
GSM1228232
GSM1158281
GSM1203340
GSM1158302
GSM1126631
GSM995551
GSM1185133
GSM1145140
GSM1019738
GSM1185998
GSM1233910
GSM1202523
GSM1129346
GSM1215105
GSM1233930
GSM1077431
GSM1101968
GSM1154032
GSM1254463
GSM1197627
GSM1133681
GSM1129347
GSM1085739
GSM1158307
GSM1234095
GSM1216755
GSM1241334
GSM1131194
GSM1162731
GSM1186011
GSM984620
GSM1186022
GSM1212189
GSM1197623
GSM1224929
GSM1233974
GSM1197610
GSM1216770
GSM1198465
GSM1241328
GSM1239130
GSM1202538
GSM1240654
GSM1185139
GSM1186047
GSM1133670
GSM1155375
GSM1202466
GSM1158294
GSM1234096
GSM1202463
GSM1158277
GSM1126642
GSM1203314
GSM1100304
GSM1203347
GSM1129342
GSM1158464
GSM1186086
GSM1211429
GSM1183335
GSM1185607
GSM1185979
GSM1228224
GSM1206241
GSM1224924
GSM1100302
GSM1228219
GSM1089285
GSM1183339
GSM1041195
GSM1233951
GSM1217958
GSM1220555
GSM1186126
GSM1216766
GSM1216785
GSM1185609
GSM1158300
GSM1133678
GSM1155374
GSM1203306
GSM1185944
GSM1220554
GSM1217961
GSM1089288
GSM1240655
GSM1239132
GSM1185155
GSM1158456
GSM1066118
GSM1233952
GSM1185971
GSM1203332
GSM1234024
GSM1185129
GSM1066119
GSM1126627
GSM1100208
GSM1216839
GSM1185159
GSM1148894
GSM1185982
GSM1186069
GSM1224925
GSM1239142
GSM1185949
GSM1158299
GSM1239138
GSM1249130
GSM1095139
GSM1220556
GSM1206235
GSM1203342
GSM1185939
GSM1019739
GSM1228214
GSM1197620
GSM1216753
GSM1133671
GSM1133684
GSM1216830
GSM1173805
GSM1162728
GSM1228213
GSM1100209
GSM1186109
GSM1186073
GSM1133661
GSM1202542
GSM1194805
GSM1185907
GSM1215104
GSM1246806
GSM1009635
GSM1100298
GSM1220266
GSM1186028
GSM1185130
GSM1185932
GSM1216762
GSM1203343
GSM981243
GSM1019742
GSM1194806
GSM1100299
GSM1126617
GSM1071282
GSM1212190
GSM1186060
GSM1239129
GSM1212186
GSM1228234
GSM1211432
GSM1228221
GSM1041196
GSM1095141
GSM1203320
GSM1203329
GSM1228228
GSM1203321
GSM1215106
GSM1202465
GSM1154033
GSM1212196
GSM1239139
GSM1233280
GSM1186108
GSM1211428
GSM1216837
GSM1246811
GSM1234159
GSM1217957
GSM1203315
GSM1186031
GSM1185150
GSM1155373
GSM1234074
GSM1233909
GSM1158283
GSM1220558
GSM1070774
GSM1019740
GSM1216799
GSM1216784
GSM1206243
GSM1071852
GSM1100307
GSM1186053
GSM1216771
GSM1223903
GSM1158462
GSM1197613
GSM1202467
GSM1077430
GSM1186029
GSM1185145
GSM1158293
GSM1085738
GSM1126623
GSM1228231
GSM1185136
GSM1186074
GSM1241332
GSM1101975
GSM1126634
GSM1186076
GSM1216781
GSM1070773
GSM1204881
GSM1216757
GSM1158468
GSM1233286
GSM1234058
GSM1158454
GSM1216811
GSM1254458
GSM1185131
GSM1132421
GSM830451
GSM1198483
GSM1202469
GSM1071856
GSM1198487
GSM1216767
GSM1198485
GSM1228220
GSM1240660
GSM1183340
GSM907018
GSM1203346
GSM1203337
GSM1216841
GSM1234075
GSM1203311
GSM1009638
GSM1234006
GSM1129308
GSM1158460
GSM1019736
GSM1203335
GSM1216822
GSM1216806
GSM1197617
GSM1186131
GSM1185968
GSM1158282
GSM1246819
GSM981257
GSM1239128
GSM1234158
GSM1220856
GSM1206242
GSM1186081
GSM1220557
GSM1101972
GSM1185987
GSM1185972
GSM1100295
GSM1246820
GSM1234007
GSM1197628
GSM1154039
GSM1126619
GSM1228215
GSM1202461
GSM1216777
GSM1186038
GSM1212188
GSM1239143
GSM1240659
GSM1185142
GSM1126626
GSM1197625
GSM1158298
GSM1206237
GSM1241329
GSM1228236
GSM1228230
GSM1198471
GSM1216775
GSM1185963
GSM1071855
GSM1185154
GSM1203345
GSM1129320
GSM1240653
GSM1212184
GSM1202533
GSM1126618
GSM1185989
GSM1216797
GSM1186091
GSM1185156
GSM1158458
GSM1202462
GSM1132424
GSM1216782
GSM1197622
GSM1246809
GSM1197633
GSM1233290
GSM1220559
GSM1185986
GSM1185999
GSM1154038
GSM1185977
GSM995550
GSM1203326
GSM1228211
GSM1186088
GSM1228202
GSM984613
GSM1234213
GSM1126651
GSM1148891
GSM1254459
GSM1254457
GSM1041192
GSM1129345
GSM1249129
GSM1185993
GSM1132423
GSM1203309
GSM1197624
GSM1228233
GSM1212195
GSM1158306
GSM1216776
GSM1185144
GSM1131196
GSM1186019
GSM1233288
GSM1158305
GSM1056527
GSM1019737
GSM1240656
GSM1198460
GSM1148895
GSM1216831
GSM1212180
GSM1234023
GSM1020212
GSM1246816
GSM1220857
GSM1143674
GSM1206234
GSM1233883
GSM1158297
GSM1129307
GSM1185141
GSM1216820
GSM1202468
GSM1158308
GSM1216761
GSM1126649
GSM1186135
GSM1143673
GSM1194808
GSM1233289
GSM1207919
GSM1154029
GSM1132427
GSM1185140
GSM1206239
GSM1133664
GSM1148893
GSM1212181
GSM1186015
GSM1198480
GSM1186048
GSM1254461
GSM1186030
GSM1183337
GSM1197631
GSM1216788
GSM1249136
GSM1216825
GSM1215103
GSM1194810
GSM1228209
GSM1019743
GSM1197632
GSM1249137
GSM1216823
GSM1203318
GSM1186036
GSM1234117
GSM925765
GSM1131339
GSM1186113
GSM925763
GSM1077428
GSM1185151
GSM1133672
GSM1216835
GSM1186084
GSM1185958
GSM1234194
GSM1216821
GSM1126620
GSM1196043
GSM1185146
GSM1101967
GSM1129340
GSM1203327
GSM1203324
GSM1089284
GSM1041197
GSM1212185
GSM1158285
GSM1186112
GSM1206236
GSM1216763
GSM1241331
GSM1009636
GSM1239144
GSM1206238
GSM1194809
GSM1132426
GSM1234177
GSM1216816
GSM1212192
GSM1216827
GSM1185960
GSM1216814
GSM1223908
GSM1239125
GSM1203330
GSM1224930
GSM1194807
GSM1185143
GSM1089286
GSM1228235
GSM907013
GSM1216779
GSM1085741
GSM1212191
GSM1216809
GSM1186049
GSM1186050
GSM1054023
GSM1133667
GSM1185928
GSM1216756
GSM1154040
GSM1133666
GSM1085736
GSM1217956
GSM1228237
GSM1254465
GSM1071857
GSM1216832
GSM1249135
GSM1234236
GSM1185160
GSM1041194
GSM1129343
GSM1203322
GSM1186064
GSM1194814
GSM1234176
GSM925766
GSM1197615
GSM1202470
GSM1186123
GSM1133675
GSM1216817
GSM1228226
GSM1100300
GSM1041193
GSM1100301
GSM1228216
GSM1071859
GSM1203323
GSM1186101
GSM1216829
GSM1228217
GSM1143672
GSM925764
GSM1126630
GSM1020215
GSM1197611
GSM1216796
GSM1185900
GSM1133674
GSM1233287
GSM1246808
GSM1234118
GSM2042937
GSM1256823
GSM2093108
GSM1508263
GSM1636895
GSM2107860
GSM1410972
GSM2093102
GSM1539029
GSM1930755
GSM1539030
GSM1539046
GSM1642318
GSM2054989
GSM1636835
GSM1482939
GSM1273636
GSM1371419
GSM2204131
GSM1376161
GSM1636907
GSM1636695
GSM1519976
GSM1496417
GSM1836089
GSM1579181
GSM2092560
GSM1833903
GSM1545033
GSM1656433
GSM1601805
GSM2141240
GSM2309584
GSM1619496
GSM2141282
GSM1888646
GSM1636706
GSM1553097
GSM1379025
GSM1298126
GSM2093249
GSM2306843
GSM2042930
GSM2028117
GSM1634284
GSM2204112
GSM1896130
GSM1335693
GSM1574111
GSM1636742
GSM1335727
GSM1619494
GSM1521611
GSM1556181
GSM2150422
GSM1467798
GSM1379028
GSM1505606
GSM1414938
GSM1956988
GSM1521600
GSM2204091
GSM1726439
GSM1261651
GSM1295111
GSM1371396
GSM2157838
GSM1944035
GSM1410985
GSM1256456
GSM1342291
GSM1521586
GSM2112327
GSM1581107
GSM1712121
GSM1298140
GSM1505605
GSM2141339
GSM1808015
GSM1556985
GSM2093187
GSM1431879
GSM1522215
GSM1703704
GSM1521584
GSM1577763
GSM1931508
GSM2108600
GSM1579180
GSM1580998
GSM1335726
GSM1599907
GSM1256831
GSM1716945
GSM1327874
GSM1373308
GSM2309887
GSM1960351
GSM1603338
GSM2107865
GSM1540466
GSM2143922
GSM1521549
GSM1522415
GSM1579176
GSM1335692
GSM1522407
GSM2142426
GSM1446345
GSM1581001
GSM1473792
GSM2225783
GSM1359239
GSM2141364
GSM1896251
GSM2243398
GSM1636917
GSM1580973
GSM1636700
GSM1896157
GSM1636863
GSM2225815
GSM1379020
GSM2267403
GSM1636781
GSM1896141
GSM2309620
GSM2288410
GSM1647936
GSM1273618
GSM1376083
GSM1354463
GSM1896252
GSM2305800
GSM2300455
GSM2225747
GSM2306847
GSM1599906
GSM1539040
GSM1581019
GSM1473805
GSM1534558
GSM1327855
GSM1262016
GSM1521569
GSM1599884
GSM1298136
GSM1521563
GSM1619477
GSM1521590
GSM1508262
GSM1489580
GSM2152854
GSM1539049
GSM1539036
GSM1409702
GSM1712268
GSM1712128
GSM1524874
GSM1382045
GSM1636782
GSM2109286
GSM1655582
GSM1599899
GSM2359147
GSM1896115
GSM1410991
GSM1376172
GSM1540462
GSM1333394
GSM1636832
GSM1900344
GSM1540515
GSM1537306
GSM1366913
GSM1273624
GSM1522367
GSM1599883
GSM1636881
GSM2129731
GSM1259115
GSM1581011
GSM1327856
GSM1519054
GSM1260566
GSM2100590
GSM1619505
GSM2052407
GSM2055780
GSM1507930
GSM2204078
GSM1864266
GSM1636783
GSM1260555
GSM1866104
GSM2028123
GSM1536176
GSM1636773
GSM1379022
GSM1957022
GSM2093073
GSM1703744
GSM1539041
GSM1335704
GSM1371406
GSM1371418
GSM1703711
GSM1262046
GSM1256810
GSM1533857
GSM1354575
GSM1314713
GSM1930757
GSM1489572
GSM1619502
GSM1366915
GSM1619481
GSM2204119
GSM2309533
GSM1522261
GSM1642299
GSM1694220
GSM1376174
GSM2309911
GSM1580959
GSM1446886
GSM1559442
GSM2305913
GSM1896231
GSM1522336
GSM1599895
GSM1642329
GSM1522511
GSM1337337
GSM1539011
GSM1384776
GSM1552790
GSM1400923
GSM2204107
GSM1896101
GSM2042934
GSM1256817
GSM1636727
GSM2042136
GSM1681898
GSM1574110
GSM2141291
GSM1406324
GSM1382043
GSM1712129
GSM1414944
GSM1261654
GSM2219007
GSM1464323
GSM1599924
GSM2305803
GSM1369106
GSM1539031
GSM1581022
GSM1841270
GSM1954528
GSM1379017
GSM1915575
GSM2093138
GSM1978256
GSM1978257
GSM1379029
GSM1636919
GSM1636803
GSM1354572
GSM1370702
GSM1831603
GSM1522436
GSM1379040
GSM1507937
GSM1576418
GSM1273626
GSM1634285
GSM2305931
GSM2257840
GSM1406329
GSM1295108
GSM1477602
GSM1579175
GSM1521606
GSM1536248
GSM1636903
GSM1533420
GSM1489571
GSM2141365
GSM1703698
GSM1603331
GSM1480814
GSM2052398
GSM1464315
GSM2141269
GSM1522389
GSM1636688
GSM1580785
GSM1520020
GSM1836099
GSM1522362
GSM1333386
GSM2193064
GSM1614685
GSM2042941
GSM1619492
GSM1384788
GSM1636824
GSM1808033
GSM1489624
GSM1522388
GSM2359154
GSM1521591
GSM1482949
GSM1521588
GSM2093171
GSM1522306
GSM2024863
GSM2109314
GSM1411002
GSM1376027
GSM2129732
GSM1256812
GSM2109289
GSM1668429
GSM1493340
GSM1509262
GSM1354563
GSM1256829
GSM1901280
GSM1298131
GSM2033152
GSM2033146
GSM1414937
GSM1616457
GSM1337344
GSM1395306
GSM2068360
GSM2225808
GSM2300452
GSM1808009
GSM2055789
GSM2188221
GSM1872985
GSM1900353
GSM1896170
GSM2309852
GSM1376100
GSM2092955
GSM1522480
GSM1384775
GSM1522443
GSM1412747
GSM1464342
GSM2024871
GSM1335732
GSM1619509
GSM1521585
GSM1421196
GSM1599922
GSM1406323
GSM1712267
GSM2054993
GSM1636833
GSM1521565
GSM2052400
GSM1896222
GSM1521555
GSM1345810
GSM1480822
GSM1519974
GSM1278346
GSM2109331
GSM1636818
GSM1260502
GSM2052401
GSM1556829
GSM1431880
GSM1624887
GSM1668425
GSM1896193
GSM1261108
GSM1521609
GSM2150424
GSM1826785
GSM1304784
GSM1636877
GSM1636825
GSM1508025
GSM1897359
GSM1369090
GSM1864252
GSM1636718
GSM1826294
GSM2204105
GSM2112330
GSM2309864
GSM1267270
GSM1376043
GSM1335675
GSM1859760
GSM1260538
GSM1665183
GSM1335709
GSM1505568
GSM1273617
GSM1807974
GSM1611600
GSM1338764
GSM2309924
GSM2225800
GSM2309855
GSM1539050
GSM2309843
GSM1521558
GSM1335722
GSM1931513
GSM1383675
GSM1553461
GSM1384787
GSM2141254
GSM1646733
GSM2092515
GSM1636705
GSM1298144
GSM1260504
GSM1273677
GSM1521554
GSM1521621
GSM2052394
GSM2225763
GSM2112328
GSM1521592
GSM1617403
GSM1553108
GSM2124749
GSM1956985
GSM1642802
GSM1836083
GSM1395290
GSM1900347
GSM1262021
GSM1581138
GSM2175903
GSM1535694
GSM2026223
GSM1540552
GSM1335738
GSM1602256
GSM1260480
GSM2112329
GSM1384312
GSM1376010
GSM1297493
GSM1580985
GSM2092918
GSM1539043
GSM1636865
GSM2093024
GSM1262030
GSM1826784
GSM2305805
GSM1553101
GSM1384790
GSM1521624
GSM1836135
GSM1585207
GSM1636670
GSM1522466
GSM1611602
GSM1379036
GSM1256811
GSM1540526
GSM1335755
GSM2309921
GSM1842237
GSM1585237
GSM1836101
GSM1581095
GSM1580954
GSM2054995
GSM2093248
GSM1636836
GSM1540465
GSM1826818
GSM2042095
GSM1896229
GSM1261034
GSM1414742
GSM1836119
GSM1409705
GSM1495277
GSM1896201
GSM2141362
GSM1275873
GSM1540463
GSM1726455
GSM1435824
GSM1847260
GSM1724088
GSM1619487
GSM1647959
GSM1545032
GSM1666283
GSM2028115
GSM1726441
GSM1634300
GSM1522514
GSM1260488
GSM1443857
GSM1376107
GSM1654546
GSM1395316
GSM1636716
GSM1603335
GSM1636904
GSM1348545
GSM1327854
GSM1836129
GSM1648860
GSM1900330
GSM1539048
GSM1693179
GSM2175452
GSM1636897
GSM1376017
GSM1505604
GSM1523493
GSM1467834
GSM2092913
GSM2042110
GSM1384785
GSM2193069
GSM1636678
GSM2243390
GSM1930429
GSM2225755
GSM1693178
GSM1434985
GSM2142420
GSM1831815
GSM2101135
GSM1261652
GSM1831810
GSM1543547
GSM1703718
GSM1807997
GSM2042946
GSM1666286
GSM2141329
GSM1616460
GSM1896144
GSM1636711
GSM1614694
GSM1384782
GSM1941363
GSM1957020
GSM1636723
GSM1314712
GSM1533867
GSM1314718
GSM2093125
GSM1646725
GSM1508029
GSM2100623
GSM1522221
GSM1522401
GSM1647926
GSM1959794
GSM1548063
GSM1647934
GSM1547782
GSM1522285
GSM1595841
GSM1619497
GSM1896110
GSM1808025
GSM1668428
GSM1601807
GSM1376804
GSM1414936
GSM1539044
GSM1648817
GSM1521581
GSM1915096
GSM2092987
GSM1590460
GSM1410993
GSM2093084
GSM1808008
GSM1636901
GSM1872872
GSM1521617
GSM1396747
GSM1581102
GSM2141265
GSM1593041
GSM1260523
GSM1521615
GSM1489559
GSM2046885
GSM2193196
GSM1522312
GSM1579171
GSM1521618
GSM1634293
GSM1409649
GSM1624876
GSM1521597
GSM1467803
GSM1581008
GSM2028122
GSM1580969
GSM1261111
GSM2112326
GSM2309586
GSM1260494
GSM1665195
GSM2141387
GSM1898051
GSM1521576
GSM1636704
GSM2141531
GSM1314714
GSM1579155
GSM1467809
GSM1831907
GSM1519055
GSM1601799
GSM2175453
GSM1489610
GSM1595845
GSM1581081
GSM1634280
GSM1581025
GSM2338035
GSM1540521
GSM2309926
GSM1521572
GSM1521552
GSM1915101
GSM2042067
GSM2124765
GSM1552805
GSM2150419
GSM1435248
GSM1256813
GSM1581041
GSM1376054
GSM1260575
GSM2042123
GSM1335708
GSM1522295
GSM1636732
GSM2093219
GSM2309540
GSM1581017
GSM1335736
GSM1410975
GSM1693176
GSM2305792
GSM1548068
GSM1521587
GSM1619498
GSM1335669
GSM2157545
GSM1273633
GSM1528137
GSM1256453
GSM1896250
GSM2026522
GSM1480820
GSM1646726
GSM1273676
GSM1647956
GSM1636798
GSM1712132
GSM2305822
GSM1540461
GSM2152855
GSM2093239
GSM1619482
GSM2225813
GSM1580779
GSM1521568
GSM1915104
GSM1848205
GSM1634288
GSM1480821
GSM1636868
GSM1558076
GSM1467790
GSM1703695
GSM1375987
GSM1540464
GSM1260497
GSM2305778
GSM1502503
GSM1896123
GSM2309525
GSM1970534
GSM1519627
GSM2141350
GSM1872880
GSM1603321
GSM2092938
GSM1634283
GSM2055788
GSM1503445
GSM1581127
GSM2309531
GSM1379018
GSM1636815
GSM1262027
GSM1261028
GSM1548066
GSM1634327
GSM1298117
GSM1558067
GSM1379041
GSM1435504
GSM1599909
GSM2306844
GSM2142422
GSM1533861
GSM1859768
GSM1581103
GSM1297496
GSM2142419
GSM1636819
GSM2052385
GSM1601813
GSM1467826
GSM1884741
GSM1521553
GSM1300629
GSM2142415
GSM2111661
GSM1539051
GSM1646728
GSM1648843
GSM1376808
GSM2093203
GSM1897366
GSM1521596
GSM2139702
GSM1636844
GSM1830787
GSM1599908
GSM2309566
GSM1438894
GSM1522403
GSM1267256
GSM1260549
GSM2100915
GSM1581035
GSM1385778
GSM1522503
GSM2188217
GSM1642288
GSM1386281
GSM1634294
GSM2310590
GSM1896124
GSM1831909
GSM1636797
GSM2092946
GSM1304786
GSM2024864
GSM2309625
GSM1636793
GSM1712146
GSM1647938
GSM1636721
GSM2054991
GSM1636795
GSM1333400
GSM2024862
GSM1260489
GSM1467840
GSM1256815
GSM1256814
GSM1636876
GSM2309458
GSM1716946
GSM1522308
GSM1648883
GSM1521570
GSM1808038
GSM2093243
GSM1636804
GSM1519050
GSM1379030
GSM1260529
GSM1614671
GSM1260545
GSM1636751
GSM1489591
GSM2093236
GSM1505577
GSM1981193
GSM1522455
GSM1599914
GSM1376004
GSM1614693
GSM1337339
GSM1646686
GSM1533418
GSM1467805
GSM1599894
GSM1599900
GSM1581036
GSM1848207
GSM1654542
GSM1467783
GSM1666034
GSM1521564
GSM1537609
GSM1907120
GSM1521616
GSM1611601
GSM1505576
GSM1820131
GSM1467801
GSM2093257
GSM2141926
GSM1327853
GSM2204130
GSM1872882
GSM2257839
GSM1636900
GSM1435500
GSM1915099
GSM2036532
GSM1539026
GSM1981192
GSM1567936
GSM1379033
GSM2139700
GSM1836106
GSM2109280
GSM2305933
GSM1896246
GSM1642314
GSM1900333
GSM1970541
GSM1467841
GSM1435502
GSM1636728
GSM1636763
GSM1900342
GSM1521607
GSM1414744
GSM1335729
GSM1646702
GSM1261110
GSM1261016
GSM1896239
GSM1379035
GSM2309534
GSM1619488
GSM2142412
GSM1634292
GSM2193065
GSM1493345
GSM1636740
GSM1726447
GSM2068367
GSM2109297
GSM1399413
GSM2092935
GSM1540540
GSM2175893
GSM1931495
GSM1260552
GSM1636924
GSM1981199
GSM1521603
GSM1333385
GSM1581015
GSM1884733
GSM2309544
GSM2309919
GSM1599904
GSM2042916
GSM1556182
GSM2093195
GSM1936785
GSM1489623
GSM1306652
GSM1595852
GSM1548062
GSM1648820
GSM1580961
GSM1553457
GSM2142416
GSM2109277
GSM2306838
GSM2309447
GSM1327858
GSM1522513
GSM1581111
GSM1636789
GSM1648826
GSM2033141
GSM1859769
GSM1900346
GSM1567921
GSM2141263
GSM1333404
GSM2204110
GSM2309593
GSM2338036
GSM1636840
GSM2093058
GSM1522299
GSM2309610
GSM1872843
GSM1539023
GSM1396730
GSM1558074
GSM1896165
GSM1373309
GSM1808011
GSM1636831
GSM1473798
GSM1467794
GSM1306659
GSM1414977
GSM1528680
GSM1261105
GSM2309595
GSM1435503
GSM1941362
GSM1386274
GSM2108603
GSM1519053
GSM1648814
GSM1567920
GSM1376025
GSM1611553
GSM2033143
GSM1558072
GSM1273629
GSM1601812
GSM1409654
GSM2042072
GSM1519617
GSM1489618
GSM1599892
GSM1540567
GSM1574106
GSM2309884
GSM1480810
GSM1406332
GSM1369063
GSM1808036
GSM1370701
GSM2093043
GSM1537304
GSM1900351
GSM2093148
GSM1482945
GSM2157543
GSM1376001
GSM1376127
GSM1636758
GSM2109317
GSM1636765
GSM1603342
GSM1345816
GSM1931514
GSM2093246
GSM2093150
GSM1273615
GSM1492709
GSM1384314
GSM1601804
GSM1636918
GSM1348551
GSM1907125
GSM1634295
GSM2109306
GSM1376153
GSM1821979
GSM1489602
GSM2141392
GSM1681896
GSM1376084
GSM1915818
GSM2350081
GSM1327878
GSM2204111
GSM1273641
GSM1379026
GSM2093238
GSM1944036
GSM1577756
GSM2042128
GSM1521559
GSM1581120
GSM2109339
GSM1642297
GSM1482947
GSM2204089
GSM1256828
GSM2092982
GSM1655580
GSM1636754
GSM1327877
GSM1359237
GSM1872841
GSM1896258
GSM1385782
GSM2093136
GSM1289409
GSM1712284
GSM1665957
GSM2036322
GSM1406525
GSM1900343
GSM1581010
GSM1580962
GSM1646729
GSM1520022
GSM1636735
[truncated: 71,023 more rows]

## Sheet: Fig2A
GSM ID	Cell type	Condition	Additional Information
GSM2884387	Fibroblasts	Control	-
GSM2884388	Fibroblasts	Control	-
GSM2884389	Fibroblasts	Control	-
GSM2884390	Fibroblasts	Rapamycin	2 days treatment
GSM2884391	Fibroblasts	Rapamycin	2 days treatment
GSM2884392	Fibroblasts	Rapamycin	2 days treatment
GSM2884393	Fibroblasts	Rapamycin	4 days treatment
GSM2884394	Fibroblasts	Rapamycin	4 days treatment
GSM2884395	Fibroblasts	Rapamycin	4 days treatment

## Sheet: Fig2B
GSM ID	Tissue	Condition	Additional Information
GSM2742057	Blood	Baseline	-
GSM2742058	Blood	Metformin	1000mg Metformin twice per day
GSM2742059	Blood	Baseline	-
GSM2742060	Blood	Metformin	1000mg Metformin twice per day
GSM2742061	Blood	Baseline	-
GSM2742062	Blood	Metformin	1000mg Metformin twice per day
GSM2742063	Blood	Baseline	-
GSM2742064	Blood	Metformin	1000mg Metformin twice per day
GSM2742065	Blood	Baseline	-
GSM2742066	Blood	Metformin	1000mg Metformin twice per day
GSM2742067	Blood	Baseline	-
GSM2742068	Blood	Metformin	1000mg Metformin twice per day
GSM2742069	Blood	Baseline	-
GSM2742070	Blood	Metformin	1000mg Metformin twice per day
GSM2742071	Blood	Baseline	-
GSM2742072	Blood	Metformin	1000mg Metformin twice per day
GSM2742073	Blood	Baseline	-
GSM2742074	Blood	Metformin	1000mg Metformin twice per day
GSM2742075	Blood	Baseline	-
GSM2742076	Blood	Metformin	1000mg Metformin twice per day
GSM2742077	Blood	Baseline	-
GSM2742078	Blood	Metformin	1000mg Metformin twice per day

## Sheet: Fig2C
GSM ID	Cell type	Condition	Additional Information
GSM2249290	Pericyte	Hypoxia	1% O2, 5% CO2 humidified atmosphere
GSM2249291	Pericyte	Hypoxia	1% O2, 5% CO2 humidified atmosphere
GSM2249292	Pericyte	Hypoxia	1% O2, 5% CO2 humidified atmosphere
GSM2249293	Pericyte	Normoxia	Normoxia 20% O2, 5% CO2 humidified atmosphere
GSM2249294	Pericyte	Normoxia	Normoxia 20% O2, 5% CO2 humidified atmosphere
GSM2249295	Pericyte	Normoxia	Normoxia 20% O2, 5% CO2 humidified atmosphere

## Sheet: Fig2D
GSM ID	Cell type	Condition	Additional Information
GSM4250945	A549	siControl	-
GSM4250946	A549	siControl	-
GSM4250947	A549	siControl	-
GSM4250948	A549	siControl	-
GSM4250949	A549	siMYBL2	-
GSM4250950	A549	siMYBL2	-
GSM4250951	A549	siMYBL2	-
GSM4250952	A549	siMYBL2	-
GSM4250953	A549	siFOXM1	-
GSM4250954	A549	siFOXM1	-
GSM4250955	A549	siFOXM1	-
GSM4250956	A549	siFOXM1	-

## Sheet: Supplementary Fig 3A
GSM ID	Cell type	Condition	Additional Information
GSM2940518	Fibroblast	Hypoxia	3% Oxygen
GSM2940519	Fibroblast	Hypoxia	3% Oxygen
GSM2940520	Fibroblast	Normoxia	Atmospheric oxygen
GSM2940521	Fibroblast	Normoxia	Atmospheric oxygen
GSM2940522	Fibroblast	Hypoxia + hTERT	3% Oxygen
GSM2940523	Fibroblast	Hypoxia + hTERT	3% Oxygen
GSM2940524	Fibroblast	Normoxia + hTERT	Atmospheric oxygen
GSM2940525	Fibroblast	Normoxia + hTERT	Atmospheric oxygen
GSM2940526	Fibroblast	Hypoxia + hTERT + SV40	3% Oxygen
GSM2940527	Fibroblast	Hypoxia + hTERT + SV40	3% Oxygen
GSM2940528	Fibroblast	Normoxia + hTERT + SV40	Atmospheric oxygen
GSM2940529	Fibroblast	Normoxia + hTERT + SV40	Atmospheric oxygen
GSM2940530	Fibroblast	Hypoxia + hTERT + SV40 + Ras-G12V	3% Oxygen
GSM2940531	Fibroblast	Hypoxia + hTERT + SV40 + Ras-G12V	3% Oxygen
GSM2940532	Fibroblast	Normoxia + hTERT + SV40 + Ras-G12V	Atmospheric oxygen
GSM2940533	Fibroblast	Normoxia + hTERT + SV40 + Ras-G12V	Atmospheric oxygen

## Sheet: Supplementary Fig 3B
GSM ID	Cell type	Condition	Additional Information
GSM1961158	Diploid embryonic lung fibroblasts	Cycling	Day 4
GSM1961159	Diploid embryonic lung fibroblasts	pBabe-puro-BRAFE600 (OIS)	Day 4
GSM1961160	Diploid embryonic lung fibroblasts	pBabe-puro-BRAFE600 (OIS bypass)	Day 4
GSM1961161	Diploid embryonic lung fibroblasts	Cycling	Day 10
GSM1961162	Diploid embryonic lung fibroblasts	pBabe-puro-BRAFE600 (OIS)	Day 10
GSM1961163	Diploid embryonic lung fibroblasts	pBabe-puro-BRAFE600 (OIS bypass)	Day 10
GSM1961164	Diploid embryonic lung fibroblasts	Cycling	Day 4
GSM1961165	Diploid embryonic lung fibroblasts	pBabe-puro-BRAFE600 (OIS)	Day 4
GSM1961166	Diploid embryonic lung fibroblasts	pBabe-puro-BRAFE600 (OIS bypass)	Day 4
GSM1961167	Diploid embryonic lung fibroblasts	Cycling	Day 10
GSM1961168	Diploid embryonic lung fibroblasts	pBabe-puro-BRAFE600 (OIS)	Day 10
GSM1961169	Diploid embryonic lung fibroblasts	pBabe-puro-BRAFE600 (OIS bypass)	Day 10
GSM1961170	Diploid embryonic lung fibroblasts	Cycling	Day 4
GSM1961171	Diploid embryonic lung fibroblasts	pBabe-puro-BRAFE600 (OIS)	Day 4
GSM1961172	Diploid embryonic lung fibroblasts	pBabe-puro-BRAFE600 (OIS bypass)	Day 4
GSM1961173	Diploid embryonic lung fibroblasts	Cycling	Day 10
GSM1961174	Diploid embryonic lung fibroblasts	pBabe-puro-BRAFE600 (OIS)	Day 10
GSM1961175	Diploid embryonic lung fibroblasts	pBabe-puro-BRAFE600 (OIS bypass)	Day 10
GSM1961176	Diploid embryonic lung fibroblasts	Cycling	9% FBS DMEM medium
GSM1961177	Diploid embryonic lung fibroblasts	Quiescent	0% FBS DMEM medium
GSM1961178	Diploid embryonic lung fibroblasts	Cycling	9% FBS DMEM medium
GSM1961179	Diploid embryonic lung fibroblasts	Quiescent	0% FBS DMEM medium
GSM1961180	Diploid embryonic lung fibroblasts	Cycling	9% FBS DMEM medium
GSM1961181	Diploid embryonic lung fibroblasts	Quiescent	0% FBS DMEM medium

## Sheet: Supplementary Fig 4A
GSM ID	Cell type	Condition	Additional Information
GSM5928902	Fibroblast	None
GSM5928903	Fibroblast	None
GSM5928904	Fibroblast	None
GSM5928905	Fibroblast	hTERT
GSM5928906	Fibroblast	hTERT
GSM5928907	Fibroblast	hTERT
GSM5928908	Fibroblast	hTERT
GSM5928909	Fibroblast	hTERT
GSM5928917	Fibroblast	None
GSM5928918	Fibroblast	None
GSM5928919	Fibroblast	None
GSM5928920	Fibroblast	None
GSM5928921	Fibroblast	Chronic Radiation
GSM5928922	Fibroblast	Chronic Radiation
GSM5928923	Fibroblast	Chronic Radiation
GSM5928924	Fibroblast	Chronic Radiation
GSM5928964	Fibroblast	None
GSM5928965	Fibroblast	Replication
GSM5928966	Fibroblast	X-ray
GSM5928967	Fibroblast	RAS
GSM5928968	Fibroblast	None
GSM5928969	Fibroblast	Replication
GSM5928970	Fibroblast	X-ray
GSM5928971	Fibroblast	RAS
GSM5928972	Fibroblast	None
GSM5928973	Fibroblast	Replication
GSM5928974	Fibroblast	X-ray
GSM5928975	Fibroblast	RAS
GSM5928976	Fibroblast	None
GSM5928977	Fibroblast	Replication
GSM5928978	Fibroblast	X-ray
GSM5928979	Fibroblast	RAS
GSM5928980	Fibroblast	None
GSM5928981	Fibroblast	Replication
GSM5928982	Fibroblast	X-ray
GSM5928983	Fibroblast	RAS
GSM5928984	Fibroblast	None
GSM5928985	Fibroblast	Replication
GSM5928986	Fibroblast	X-ray
GSM5928987	Fibroblast	RAS
GSM5928988	Fibroblast	None
GSM5928989	Fibroblast	Replication
GSM5928990	Fibroblast	X-ray
GSM5928991	Fibroblast	RAS
GSM5928992	Fibroblast	None
GSM5928993	Fibroblast	Replication
GSM5928994	Fibroblast	X-ray
GSM5928995	Fibroblast	RAS
GSM5928996	Fibroblast	None
GSM5928997	Fibroblast	Replication
GSM5928998	Fibroblast	X-ray
GSM5928999	Fibroblast	RAS
GSM5929000	Fibroblast	None
GSM5929001	Fibroblast	Replication
GSM5929002	Fibroblast	X-ray
GSM5929003	Fibroblast	RAS
GSM5929004	Fibroblast	None
GSM5929005	Fibroblast	Replication
GSM5929006	Fibroblast	X-ray
GSM5929007	Fibroblast	RAS
GSM5929008	Fibroblast	None
GSM5929009	Fibroblast	Replication
GSM5929010	Fibroblast	X-ray
GSM5929011	Fibroblast	RAS
GSM5929012	Fibroblast	None
GSM5929013	Fibroblast	Replication
GSM5929014	Fibroblast	X-ray
GSM5929015	Fibroblast	RAS
GSM5929016	Fibroblast	None
GSM5929017	Fibroblast	Replication
GSM5929018	Fibroblast	X-ray
GSM5929019	Fibroblast	RAS
GSM5929020	Fibroblast	None
GSM5929021	Fibroblast	Replication
GSM5929022	Fibroblast	X-ray
GSM5929023	Fibroblast	RAS
GSM5929024	Fibroblast	None
GSM5929025	Fibroblast	Replication
GSM5929026	Fibroblast	X-ray
GSM5929027	Fibroblast	RAS
GSM5929028	Fibroblast	None
GSM5929029	Fibroblast	Replication
GSM5929030	Fibroblast	X-ray
GSM5929031	Fibroblast	RAS
GSM5929032	Fibroblast	None
GSM5929033	Fibroblast	Replication
GSM5929034	Fibroblast	X-ray
GSM5929035	Fibroblast	RAS
GSM5929036	Fibroblast	None
GSM5929037	Fibroblast	Replication
GSM5929038	Fibroblast	X-ray
GSM5929039	Fibroblast	RAS
GSM5929040	Fibroblast	None
GSM5929041	Fibroblast	Replication
GSM5929042	Fibroblast	X-ray
GSM5929043	Fibroblast	RAS
GSM5929044	Fibroblast	None
GSM5929045	Fibroblast	Replication
GSM5929046	Fibroblast	X-ray
GSM5929047	Fibroblast	RAS
GSM5929048	Fibroblast	None
GSM5929049	Fibroblast	Replication
GSM5929050	Fibroblast	X-ray
GSM5929051	Fibroblast	RAS
GSM5929052	Fibroblast	None
GSM5929053	Fibroblast	Replication
GSM5929054	Fibroblast	X-ray
GSM5929055	Fibroblast	RAS
GSM5929056	Fibroblast	None
GSM5929057	Fibroblast	Replication
GSM5929058	Fibroblast	X-ray
GSM5929059	Fibroblast	RAS
GSM5929076	Fibroblast	None
GSM5929077	Fibroblast	None
GSM5929078	Fibroblast	None
GSM5929079	Fibroblast	None
GSM5929080	Fibroblast	None
GSM5929081	Fibroblast	None
GSM5929082	Fibroblast	None
GSM5929083	Fibroblast	None
GSM5929084	Fibroblast	None
GSM5929085	Fibroblast	None
GSM5929086	Fibroblast	None
GSM5929087	Fibroblast	None
GSM5929088	Fibroblast	None
GSM5929089	Fibroblast	None
GSM5929090	Fibroblast	None
GSM5929091	Fibroblast	None
GSM5929092	Fibroblast	None
GSM5929093	Fibroblast	None
GSM5929094	Fibroblast	None
GSM5929095	Fibroblast	None
GSM5929096	Fibroblast	None
GSM5929097	Fibroblast	None
GSM5929098	Fibroblast	None
GSM5929099	Fibroblast	None
GSM5929100	Fibroblast	None
GSM5929101	Fibroblast	None
GSM5929102	Fibroblast	None
GSM5929103	Fibroblast	None
GSM5929104	Fibroblast	None
GSM5929105	Fibroblast	Radiation
GSM5929106	Fibroblast	Radiation
GSM5929107	Fibroblast	Radiation
GSM5929108	Fibroblast	Radiation
GSM5929109	Fibroblast	Radiation
GSM5929110	Fibroblast	Radiation
GSM5929111	Fibroblast	Radiation
GSM5929112	Fibroblast	Radiation
GSM5929113	Fibroblast	Radiation
GSM5929114	Fibroblast	Radiation
GSM5929115	Fibroblast	Radiation
GSM5929116	Fibroblast	Radiation
GSM5929117	Fibroblast	Radiation
GSM5929118	Fibroblast	Radiation
GSM5929119	Fibroblast	Radiation
GSM5929120	Fibroblast	Radiation
GSM5929121	Fibroblast	Radiation
GSM5929122	Fibroblast	Radiation
GSM5929123	Fibroblast	Radiation
GSM5929124	Fibroblast	Radiation
GSM5929125	Fibroblast	Radiation
GSM5929126	Fibroblast	Radiation
GSM5929127	Fibroblast	Radiation
GSM5929128	Fibroblast	Radiation

## Sheet: Supplementary Fig 4B
GSM ID	Cell type	Condition	Additional Information
GSM5928824	Keratinocyte	None
GSM5928825	Keratinocyte	None
GSM5928826	Keratinocyte	None
GSM5928827	Keratinocyte	None
GSM5928830	Keratinocyte	Metformin
GSM5928831	Keratinocyte	Metformin
GSM5928832	Keratinocyte	Metformin
GSM5928833	Keratinocyte	Metformin
GSM5928836	Keratinocyte	NAD
GSM5928837	Keratinocyte	NAD
GSM5928838	Keratinocyte	NAD
GSM5928839	Keratinocyte	NAD
GSM5928840	Keratinocyte	NAD
GSM5928843	Keratinocyte	NR
GSM5928844	Keratinocyte	NR
GSM5928845	Keratinocyte	NR
GSM5928846	Keratinocyte	NR
GSM5928853	Keratinocyte	Bezafibrate
GSM5928854	Keratinocyte	Bezafibrate
GSM5928855	Keratinocyte	Bezafibrate
GSM5928856	Keratinocyte	Bezafibrate
GSM5928859	Keratinocyte	CCCP
GSM5928860	Keratinocyte	CCCP
GSM5928861	Keratinocyte	CCCP
GSM5928862	Keratinocyte	CCCP
GSM5928889	Keratinocyte	None
GSM5928894	Keratinocyte	None
GSM5928897	Keratinocyte	None
GSM5928910	Keratinocyte	None
GSM5928911	Keratinocyte	None
GSM5928912	Keratinocyte	None
GSM5928913	Keratinocyte	Chronic Radiation
GSM5928914	Keratinocyte	Chronic Radiation
GSM5928915	Keratinocyte	Chronic Radiation
GSM5928916	Keratinocyte	Chronic Radiation

[truncated: 2 more sheets: Supplementary Fig 4C, Supplementary Fig 4D]
