# Supplementary material for: Measuring biological age using a functionally interpretable multi‐tissue RNA clock
Source: Aging Cell. 2023 Mar 16;22(5):e13799. doi: 10.1111/acel.13799 (PMC10186600; doi:10.1111/acel.13799)
Supplement: Supplementary file 3 — Data S2. [file ACEL-22-e13799-s002.xlsx]

## Sheet: Summary Statistics Intervention
Rapamycin	Pearson		Legend
Day 0 vs Day 2	0.0843635		Adjusted p-values displayed
Day 0 vs Day 4	0.0270631		Significance threshold:	0.05
			Significance display:
Metformin	Pearson
Baseline vs Metformin	0.463988
Hypoxia	Pearson
Normoxia vs Hypoxia	0.24508
hTERT	Pearson
None:Normoxia vs hTERT:Normoxia	0.147147
None:Hypoxia vs hTERT:Hypoxia	0.188857
hTERT:Hypoxia vs hTERT:Normoxia	0.192185
SV	Pearson
None:Normoxia vs SV:Normoxia	0.153043
None:Hypoxia vs SV:Hypoxia	0.147147
SV:Hypoxia vs SV:Normoxia	0.971835
RAS	Pearson
None:Normoxia vs RAS:Normoxia	0.153043
None:Hypoxia vs RAS:Hypoxia	0.147147
RAS:Hypoxia vs RAS:Normoxia	0.147147
Hypoxia	Pearson
Normoxia vs Hypoxia	0.356404
Quiescence	Pearson
Cycling vs Quiescent	0.0415964
BRAF:None:D4 vs BRAF:SenBypass:D4	0.540951
BRAF:None:D10 vs BRAF:SenBypass:D10	0.540951
FOXM1/MYBL2	Pearson
Control vs siFOXM1	0.916865
Control vs siMYBL2	0.111706
Number of significant interventions:	2
