# Supplementary material for: Measuring biological age using a functionally interpretable multi‐tissue RNA clock
Source: Aging Cell. 2023 Mar 16;22(5):e13799. doi: 10.1111/acel.13799 (PMC10186600; doi:10.1111/acel.13799)
Supplement: Supplementary file 4 — Data S3. [file ACEL-22-e13799-s005.xlsx]

## Sheet: Preds Normal (Diff. Signatures)
Sample	Real Age	Pearson	Dev	deMagalhaes	GenAge	GTExAge	Peters	all
GSM1354552	69	137.846	62.1801	34.0747	38.4517	99.3531	21.1295	60.9355
GSM1354553	69	142.858	62.8404	33.3997	39.4736	95.675	21.8036	62.7659
GSM1354562	69	152.507	65.0337	32.7609	43.4528	96.0662	27.5586	70.3043
GSM1354563	69	157.708	67.6154	34.3472	42.2791	94.7377	19.3828	72.3534
GSM1354568	69	147.534	68.0244	36.4151	44.771	87.6015	12.4355	65.7012
GSM1354569	69	151.208	65.5329	35.7084	40.7082	88.5849	9.16617	66.5017
GSM1498837	53	74.1938	100.524	55.1412	46.9631	92.1243	99.3069	60.3114
GSM1558068	62	37.3147	82.9259	51.7382	46.5009	74.2497	64.3377	52.4303
GSM1558069	51	50.3028	101.38	49.1072	33.9797	73.1273	84.1272	60.8842
GSM1558070	38	17.8925	67.1143	49.1027	23.031	38.6197	53.2082	40.1998
GSM1558071	75	41.4942	85.6099	46.8081	40.3245	71.7647	89.503	56.3287
GSM1611599	31	108.405	117.691	53.485	99.3931	88.1699	76.9634	87.7266
GSM1611600	31	102.994	120.873	52.6786	99.8962	90.8423	78.0103	92.6026
GSM1616933	52	69.3803	72.7322	45.0051	27.9481	49.8007	47.9426	64.3075
GSM1616934	60	61.6298	56.4549	44.9173	33.1312	65.4043	69.1713	55.6673
GSM1616937	44	69.8489	52.4383	40.1794	30.6439	66.7454	65.6659	58.5448
GSM1616938	41	81.1503	64.7995	39.256	40.986	67.6241	83.426	62.6263
GSM1616939	52	81.0944	61.492	41.4843	30.8062	73.5849	69.8278	64.2525
GSM1616941	45	78.7129	50.8679	38.599	29.5402	51.0574	60.1952	49.9621
GSM1622382	34	68.9059	45.3672	35.2296	37.0313	77.5735	61.649	53.2344
GSM1622384	64	69.1341	38.5587	34.0415	40.3656	70.3144	61.5414	55.6478
GSM1645000	77	108.198	54.3398	58.6853	56.7049	95.2381	107.953	57.9298
GSM1645001	83	111.781	79.0029	54.2371	58.1278	87.7545	101.617	59.5403
GSM1645002	90	108.971	77.6329	57.8207	61.5319	89.8304	106.546	63.0754
GSM1645003	85	97.3042	76.485	57.5903	61.5028	89.9731	101.639	64.5793
GSM2040732	41	74.9187	107.635	48.2951	66.1586	54.0795	68.6847	55.4647
GSM2040733	38	58.1933	88.4174	49.4603	66.108	61.1401	69.1262	47.6564
GSM2040744	57	81.6854	80.7134	46.7177	59.6275	60.4784	73.156	61.078
GSM2092911	13	41.8821	61.6252	46.289	40.3924	37.9455	32.8639	48.9747
GSM2092912	13	51.7944	72.3374	52.4414	51.3896	56.0014	31.0967	44.7533
GSM2092914	15	50.551	87.1212	52.8369	49.3794	50.122	30.4653	53.5781
GSM2092915	17	42.604	86.66	53.9074	50.8328	41.8601	38.8096	54.6447
GSM2092916	17	37.0167	70.6433	53.1233	47.771	47.9773	26.7395	52.364
GSM2092931	14	40.2079	62.3752	45.986	48.6954	53.2824	44.1873	52.418
GSM2092940	14	48.7168	73.2583	46.7001	45.5532	50.6558	32.745	61.5788
GSM2092941	14	46.5331	72.4442	43.11	42.4508	47.0076	26.7724	58.2374
GSM2092942	14	42.2101	63.6409	43.3923	43.5854	44.3934	30.2376	58.5806
GSM2092943	14	55.1289	73.8509	43.7997	46.7903	56.8529	28.1795	56.2619
GSM2092944	15	40.3309	65.6289	49.2081	42.6893	41.7831	15.717	48.3061
GSM2092945	15	41.2656	67.6459	46.2289	45.687	47.0378	20.7971	49.0742
GSM2092946	15	55.0375	64.4615	44.9935	40.2962	57.1647	23.5565	48.6217
GSM2092947	15	44.8136	56.9505	47.0765	40.5593	40.4514	14.5567	42.1071
GSM2092950	13	47.604	60.2508	47.7503	58.2088	52.7398	22.1235	43.5303
GSM2092951	13	40.2928	63.7201	49.3399	52.8659	41.0373	18.321	42.2476
GSM2092954	15	41.9184	62.9259	47.0852	46.291	46.6695	29.3343	53.7839
GSM2092955	15	46.212	68.5269	48.5167	49.7478	49.0498	35.134	56.3529
GSM2092956	15	50.1829	65.005	48.1222	52.3497	51.2492	32.5489	53.4723
GSM2092957	15	45.8634	69.4257	47.8342	50.0305	42.2712	31.6749	57.1522
GSM2092958	15	47.4046	75.47	51.1595	48.8962	43.9615	20.9454	54.7886
GSM2092959	15	43.0682	72.5123	48.3014	45.6067	37.4671	29.6315	53.3372
GSM2092960	15	34.1847	67.4275	45.9707	47.577	38.8931	25.8875	54.2567
GSM2092961	15	38.7759	70.042	48.8654	49.941	37.8518	33.1458	53.6985
GSM2092962	14	40.7512	68.002	44.1267	46.9934	44.6431	21.1196	49.8423
GSM2092963	14	46.9299	64.9202	45.0156	44.3979	43.801	20.6599	49.8375
GSM2092964	14	48.7595	68.388	40.6035	47.2966	53.9287	15.7351	48.3726
GSM2092965	14	41.2277	66.2317	47.3629	47.2788	45.7496	21.4788	47.8396
GSM2092968	14	43.9577	65.1977	44.1789	52.6588	53.6694	27.558	52.6507
GSM2092969	14	42.5073	70.8366	44.263	50.0425	51.6984	23.3285	52.0973
GSM2092970	15	45.375	61.4489	46.0389	50.5613	47.6987	32.5248	49.1676
GSM2092971	15	44.4367	64.2968	45.7683	52.484	49.3508	33.8895	50.7209
GSM2092972	17	46.0726	67.2272	48.48	46.1689	45.5142	22.154	55.7918
GSM2092973	17	46.3236	71.1404	50.4809	47.016	47.1247	28.8576	54.7216
GSM2092974	14	51.8825	72.1886	43.9403	49.1023	51.4462	27.4226	54.6847
GSM2092975	14	48.0223	73.4711	50.4273	44.3669	45.3627	15.1103	39.8552
GSM2092976	14	48.3931	74.254	47.2096	49.4206	48.1517	10.8766	38.7607
GSM2092977	14	43.891	62.464	45.3707	50.8283	46.4	30.7085	46.8257
GSM2092978	14	44.4373	65.8778	43.9587	49.2894	48.5008	16.1402	48.9717
GSM2092979	13	40.6157	68.5827	46.0428	43.6721	51.3567	36.9302	64.1208
GSM2092980	13	45.4025	77.0802	46.0697	47.107	53.2974	32.4758	59.8142
GSM2092981	13	45.3359	80.8425	49.2333	48.9397	55.2823	32.3654	58.7674
GSM2092982	13	54.4205	82.0564	47.677	52.4468	63.0922	47.886	62.6706
GSM2092983	15	42.9746	72.2872	49.5031	42.0004	50.7376	37.8409	59.3354
GSM2092984	15	45.6469	72.0502	47.7453	38.6898	39.5249	44.1999	59.4912
GSM2092985	15	53.4661	67.6948	46.6267	42.3381	51.8885	37.3942	59.5966
GSM2092990	18	54.5723	78.8953	51.043	54.6516	63.6422	42.3244	59.0137
GSM2092991	18	55.6088	82.6881	50.908	55.1409	62.3639	37.4003	61.7721
GSM2092992	18	50.7149	56.8361	46.925	46.8368	43.3219	19.6218	46.8875
GSM2092993	18	53.2446	66.0479	49.0001	48.0287	45.7446	19.712	51.6616
GSM2092994	18	58.0045	72.0019	49.282	49.0655	48.0514	11.8196	45.5222
GSM2092995	18	44.2554	61.3289	44.3167	50.3968	43.6321	21.646	46.793
GSM2092996	18	54.1562	77.1439	47.0836	47.3542	44.6198	25.6445	53.5366
GSM2092997	18	48.8476	77.7281	51.5729	45.3308	53.0646	24.6206	46.9137
GSM2093003	18	48.2524	78.9105	52.776	49.4776	47.6215	36.7723	64.5443
GSM2093004	18	47.347	68.7735	45.9998	47.6778	47.7284	37.3942	67.0828
GSM2093005	18	48.3761	78.1076	56.6923	58.0815	47.2701	44.9119	66.3443
GSM2093009	16	37.3901	58.1473	46.6899	48.1705	42.1981	21.2838	44.4238
GSM2093010	16	41.1783	63.5922	48.0125	53.3271	43.421	20.0225	46.0495
GSM2093011	17	43.7796	58.9789	49.4456	46.2036	39.0442	32.0423	50.7114
GSM2093012	17	46.3174	63.292	51.6376	46.4281	47.0068	37.0374	51.3737
GSM2093013	17	43.5483	52.282	45.5609	46.6881	38.955	30.9933	54.3177
GSM2093014	17	44.8543	56.6973	43.2476	48.2191	39.7182	34.1145	50.9911
GSM2093015	18	41.6487	57.2399	47.4925	44.0634	52.0729	25.443	41.9932
GSM2093016	18	39.9276	62.7054	45.7166	46.1467	43.3953	25.4273	44.0107
GSM2093017	18	41.8424	65.8543	48.2071	40.3296	52.5081	26.1741	45.801
GSM2093018	18	49.6564	68.1259	49.8795	46.3066	48.7422	23.5671	49.4685
GSM2093019	16	45.8154	67.8334	45.9294	46.2434	56.5709	36.6717	49.0549
GSM2093020	16	43.79	67.0707	46.2845	48.7623	50.7247	33.9566	46.3947
GSM2093021	16	52.5267	76.5173	49.2887	48.9371	50.3104	33.0477	47.1231
GSM2093022	16	43.1897	67.3304	47.1592	47.4064	46.4882	29.1655	51.8371
GSM2093023	17	51.9335	76.2286	51.0636	49.159	47.626	36.6574	57.7979
GSM2093024	17	54.5272	80.197	52.8771	54.079	47.5572	34.9546	61.0667
GSM2093025	17	51.1767	72.9595	47.125	50.5678	44.4359	35.3731	55.3671
GSM2093026	17	51.9299	74.8171	50.0321	52.9896	49.5044	32.5066	61.2448
GSM2093027	17	45.1674	71.2139	49.8186	49.0661	49.0359	36.3772	47.546
GSM2093028	17	36.8301	61.7356	46.6196	42.2448	45.4826	16.2444	46.179
GSM2093029	17	35.8279	68.6222	47.0195	47.4368	44.7158	14.2592	47.6041
GSM2093030	16	23.0705	58.8699	43.3134	43.2324	39.9517	19.9768	48.0265
GSM2093031	16	41.8311	71.8644	45.5909	46.565	37.301	21.3363	43.7283
GSM2093032	16	44.0081	76.6291	48.226	44.8534	48.1924	21.5466	49.2527
GSM2093033	16	43.3564	67.3875	42.0241	46.6567	44.6477	26.5147	55.0109
GSM2093034	16	61.8428	85.4755	50.5539	49.424	62.1089	32.1036	55.5532
GSM2093035	16	56.819	86.0596	50.2562	46.2462	59.3474	34.0204	58.0478
GSM2093036	16	46.0512	71.9563	44.2933	43.3389	57.1609	35.8131	60.0134
GSM2093037	16	59.5439	79.1955	46.4847	45.5674	57.6401	32.7606	57.7889
GSM2093038	16	51.3348	72.6169	48.96	52.2696	48.0991	34.2733	53.1029
GSM2093046	17	43.6354	65.5917	46.296	45.6837	45.8437	31.1391	54.2753
GSM2093047	17	53.8539	66.6104	49.1575	48.7982	47.3485	35.6424	60.1838
GSM2093048	17	56.1282	69.0599	45.9031	47.8581	55.3482	32.6813	59.8593
GSM2093049	17	55.3162	76.3008	48.5344	46.9067	54.369	37.234	62.8191
GSM2093050	16	50.5761	74.8277	50.482	46.7189	48.9482	30.291	52.5302
GSM2093051	16	56.1012	74.6542	45.0746	43.8608	60.5499	37.8949	52.4648
GSM2093052	16	52.7728	58.4373	36.286	48.0622	57.7518	46.1681	54.393
GSM2093053	16	47.9066	66.059	42.1675	45.0349	58.729	34.3439	57.1876
GSM2093054	16	49.4876	76.5078	47.1722	42.9702	46.7476	30.84	51.0598
GSM2093055	15	38.056	59.002	44.0944	45.7641	41.8292	19.6099	46.632
GSM2093056	15	43.8481	61.5386	43.4986	44.2954	48.4234	19.4081	43.6368
GSM2093057	17	51.2282	75.7739	48.896	42.6018	45.7663	32.4709	50.0395
GSM2093058	17	52.5366	67.2564	42.44	43.1962	44.9025	34.485	53.6258
GSM2093059	17	66.5581	67.7434	46.5279	48.626	47.4791	38.4266	54.3432
GSM2093060	17	50.9738	65.1126	42.1046	44.4913	47.9953	40.3524	51.76
GSM2093061	15	45.5578	69.9893	49.0272	49.9701	46.5806	32.0688	45.7945
GSM2093062	15	42.1955	66.9265	47.9001	44.225	40.7443	28.1844	44.8479
GSM2093063	15	45.8283	77.0097	52.6874	48.5059	45.5441	33.2551	44.5865
GSM2093064	15	47.0901	65.5744	46.677	51.0818	51.3811	45.3291	47.2315
GSM2093065	15	44.9266	72.819	48.6312	47.1088	53.0696	37.2983	50.4006
GSM2093067	15	46.6726	71.4113	42.5393	46.8188	49.4103	41.9581	54.1233
GSM2093068	15	41.2568	66.2263	47.0886	40.9687	50.1902	27.3977	44.4735
GSM2093069	15	46.1461	70.4262	49.8873	37.1135	47.6118	21.8784	45.1289
GSM2093070	15	45.7882	73.6497	42.801	43.5792	63.2095	37.9721	46.2281
GSM2093071	15	49.4088	74.7124	49.6332	44.6018	53.6108	26.7719	45.1881
GSM2093078	16	46.719	66.4906	46.2501	47.4008	50.7329	25.8012	48.7827
GSM2093079	16	37.5549	65.9215	43.6086	46.3843	49.8558	19.6894	51.5251
GSM2093080	16	60.0868	63.851	48.4496	45.2687	49.2258	25.136	48.9798
GSM2093081	16	55.0851	58.2909	48.1813	47.1957	52.0055	25.1978	53.3092
GSM2093082	16	56.7781	56.9237	43.8425	42.8464	53.8984	35.0018	54.9125
GSM2093083	16	65.7885	69.2368	47.6464	53.5836	63.8196	30.3793	56.1721
GSM2093088	16	49.137	64.7388	45.561	46.2324	46.815	30.321	50.8959
GSM2093093	18	42.8905	75.3966	53.4273	45.5413	61.0475	38.7222	53.0823
GSM2093094	18	44.0601	75.1439	49.481	48.9837	58.0942	37.8534	54.5428
GSM2093095	16	46.3317	69.2349	47.2712	46.5172	52.6488	23.0895	49.6502
GSM2093096	16	53.9428	89.854	50.5389	55.1803	65.2383	30.9339	52.3841
GSM2093112	14	61.2752	81.754	42.5341	54.9586	74.008	55.2647	57.0211
GSM2093113	14	36.2562	62.301	43.0006	47.409	53.4909	19.227	47.9003
GSM2093114	14	46.4407	71.962	43.8275	46.1983	48.9607	23.8107	47.7833
GSM2093115	14	41.6009	52.1384	40.6995	43.2218	51.4858	20.0466	43.1389
GSM2093116	13	47.4602	78.0978	50.1812	52.3884	52.7241	27.0996	52.6044
GSM2093117	13	46.6733	75.2265	46.0688	44.6105	54.5866	31.8882	51.5286
GSM2093118	13	55.5141	68.2056	51.6067	52.3987	47.5694	23.737	47.9663
GSM2093119	13	50.7869	65.6652	47.874	48.4458	43.1922	14.2565	47.7653
GSM2093120	13	53.847	82.6064	52.0398	50.0894	42.8475	10.917	44.8879
GSM2093121	13	53.6199	76.5324	51.3463	47.3228	46.672	17.0665	48.3285
GSM2093122	14	60.1547	78.1837	54.8746	51.5039	46.3982	31.0765	52.378
GSM2093123	14	53.1972	61.0793	47.3714	44.635	39.9466	32.1515	49.8164
GSM2093124	14	57.1817	66.7807	47.6393	45.587	41.7921	35.3988	49.7679
GSM2093125	14	61.19	68.8743	52.1765	48.4154	50.737	28.3099	47.1582
GSM2093126	13	52.6427	73.9959	48.2548	45.0986	57.7448	24.8771	53.8303
GSM2093127	13	45.0824	82.2269	52.1941	48.5164	53.2804	30.8357	56.0892
GSM2093133	16	41.4935	72.2247	48.9531	55.1744	45.8271	30.1932	59.367
GSM2093134	16	57.1683	72.4107	47.9793	47.7409	53.8512	28.518	57.1894
GSM2093135	16	43.772	60.8909	42.0392	49.437	41.7913	32.5504	55.2335
GSM2093136	16	56.7764	65.2953	46.3681	43.415	55.293	29.629	64.0735
GSM2093137	13	50.8924	73.2738	47.6512	50.694	54.5421	15.7404	45.31
GSM2093140	15	44.4475	69.2033	43.4578	45.0238	40.5193	15.6128	46.006
GSM2093141	16	43.4705	70.244	49.3011	46.8428	49.3592	15.6367	49.734
GSM2093142	15	47.7559	79.4283	47.6683	42.1745	59.798	36.7653	57.159
GSM2093143	15	34.5464	76.8727	48.3244	51.861	48.63	13.0563	45.0663
GSM2093144	15	49.9529	62.1582	44.8968	46.9858	49.2618	28.6515	52.5686
GSM2093145	13	40.5014	65.2644	52.5137	49.2229	47.5407	28.8439	50.1319
GSM2093146	14	42.4596	72.843	49.3302	48.044	45.3645	15.2923	52.9347
GSM2093147	16	51.1975	76.264	48.2385	49.0948	57.7927	30.1793	54.0552
GSM2093148	13	52.5373	62.3572	50.7568	50.6533	44.0909	20.4669	45.4153
GSM2093149	15	61.6655	76.2326	52.4288	58.4352	55.5905	25.395	47.0023
GSM2093152	16	40.2778	67.4912	51.864	43.5209	47.7916	23.8334	49.7724
GSM2093153	17	44.0229	65.7157	46.4941	44.6583	49.5742	23.3293	60.9253
GSM2093154	17	46.7228	62.5452	43.7305	45.7794	47.059	22.7404	50.4397
GSM2093155	16	40.7415	62.0101	46.4443	49.1433	47.4775	24.1987	64.0909
GSM2093158	17	48.2006	77.275	46.8291	48.319	48.7884	22.6782	45.3554
GSM2093159	17	46.5667	63.9506	48.3686	46.5272	45.3925	26.3678	40.6283
GSM2093162	17	45.6724	69.6481	47.0709	49.765	42.3238	24.106	45.5694
GSM2093163	17	42.4406	66.2164	46.9557	48.0955	49.4648	18.3074	47.201
GSM2093164	14	45.4757	67.7239	47.698	47.6436	51.4734	18.252	46.7497
GSM2093167	15	48.2085	69.2933	50.3039	47.5771	43.4722	18.1187	48.3558
GSM2093168	15	35.6118	68.3833	47.4462	42.1811	48.313	30.4167	45.7231
GSM2093169	14	40.6567	68.3181	43.4411	46.1981	52.6732	28.9033	53.287
GSM2093170	14	40.3137	68.9407	47.5936	50.8338	52.329	29.0107	52.3119
GSM2093171	16	49.8569	76.8679	51.5051	55.3823	49.4179	27.7488	57.8167
GSM2093172	16	55.9097	72.2527	51.928	58.1838	52.8484	24.3763	59.5303
GSM2093176	17	47.663	79.3265	48.9307	56.7044	51.9041	29.2952	58.653
GSM2093177	17	50.8046	73.9572	47.4464	56.3352	53.3522	33.1854	63.0313
GSM2093178	17	52.4255	71.7918	48.8976	50.2749	56.4871	29.3624	57.8786
GSM2093179	17	45.9069	66.0084	45.033	53.5425	50.1825	21.029	56.1374
GSM2093180	17	50.8736	68.0122	47.8062	52.9695	57.0616	26.6011	58.0281
GSM2093181	14	45.971	65.6018	51.4956	51.4823	42.2108	23.5883	44.3899
GSM2093182	14	44.6407	59.4333	47.6876	52.6555	46.2671	29.5846	49.1469
GSM2093183	14	55.316	91.475	55.3133	60.3358	67.6755	33.7431	47.9576
GSM2093184	14	44.4575	62.61	48.5366	43.0812	52.1418	33.9101	44.2986
GSM2093185	17	44.6438	79.037	52.964	51.3501	50.9956	37.4311	54.5361
GSM2093186	17	48.2911	80.9518	53.204	48.4213	55.0059	30.2817	56.2516
GSM2093187	17	44.3378	80.9143	52.0253	51.3264	45.4847	28.956	54.221
GSM2093188	17	52.2128	81.9494	52.1588	50.2555	52.118	28.907	58.7512
GSM2093189	17	45.5429	82.4399	52.7567	52.7391	48.3919	34.7574	59.5603
GSM2093190	16	44.3648	62.7604	48.2041	46.0826	52.5438	35.3303	51.1734
GSM2093191	16	39.4624	61.5768	47.3648	43.5098	50.2681	36.8099	48.1551
GSM2093192	17	38.4377	75.0895	48.5789	49.9168	49.5668	28.8535	48.6599
GSM2093193	17	37.3605	69.9307	45.3736	48.0539	44.5528	34.4119	48.4119
GSM2093194	17	42.3438	61.4109	49.0832	49.3086	51.7275	30.2776	46.5344
GSM2093195	17	38.2176	50.1288	46.2038	45.2327	49.0203	30.7118	45.2859
GSM2093198	17	40.4074	75.8076	49.2634	48.3079	48.0783	25.0116	54.5065
GSM2093199	17	39.6842	70.7122	47.1005	48.5832	43.5138	17.5458	48.3513
GSM2093200	16	38.6634	59.4584	51.2079	47.1825	49.4368	26.6349	52.9378
GSM2093201	16	44.6764	61.5089	52.3673	50.7196	46.1304	16.6016	54.7494
GSM2093202	16	48.7441	64.8658	50.5562	49.1524	49.3616	20.89	52.1598
GSM2093203	16	38.6808	62.0936	49.155	46.6537	48.1615	19.8884	52.2452
GSM2093204	16	49.0163	68.2104	51.6322	48.4666	52.7492	15.9988	53.1925
GSM2093205	17	41.7707	61.4904	45.6584	47.5426	51.3545	29.9749	54.3205
GSM2093206	17	42.3008	68.7992	49.1645	49.9924	48.724	29.8741	56.5902
GSM2093207	17	32.1315	73.837	49.4253	44.8566	40.3932	31.7905	39.5268
GSM2093208	17	45.0155	74.8324	49.1019	46.5577	50.9618	42.7556	50.218
GSM2093209	17	41.3282	78.5679	51.7568	48.868	50.0969	42.9605	53.4094
GSM2093210	17	42.638	76.3792	51.2568	50.9911	42.2028	31.8492	46.2324
GSM2093211	17	41.9313	76.3154	50.4507	48.2639	43.4567	36.9846	45.1504
GSM2093212	16	57.1587	81.9552	55.5965	52.798	44.3125	32.8361	58.1577
GSM2093213	16	49.1461	71.3104	50.6071	47.4626	46.0911	27.1936	55.5552
GSM2093219	17	55.0988	67.0616	54.1545	51.8791	60.4789	29.9299	52.2864
GSM2093220	17	42.9019	76.5907	51.9455	75.246	51.1434	30.1247	49.236
GSM2093221	17	51.4141	63.6809	48.2163	53.1227	57.2702	35.8712	51.907
GSM2093222	17	50.8154	65.3476	48.2618	49.9903	61.5848	32.3611	52.3812
GSM2093223	17	53.203	64.5853	49.0177	50.1268	57.5448	31.1092	52.7228
GSM2093224	16	44.2816	66.9246	49.9006	46.1305	44.9116	21.5544	46.5951
GSM2093225	16	46.5766	75.6864	52.1254	46.2519	47.3653	20.9203	46.7439
GSM2093226	16	44.0621	68.4552	49.4982	50.5043	48.9251	19.911	46.3524
GSM2093227	16	48.6398	61.6423	49.4483	47.6525	51.0031	27.7984	45.3416
GSM2093228	16	52.0828	66.3921	47.2054	42.5195	50.0743	24.3822	49.2876
GSM2093229	17	48.9719	69.5451	49.8315	47.9918	48.031	24.9429	53.1508
GSM2093230	17	44.7648	67.239	53.1826	46.6375	48.6122	28.5092	52.382
GSM2093231	17	52.6456	71.3373	51.1681	53.9813	41.1283	22.0946	55.445
GSM2093232	17	52.2971	69.9688	52.0551	52.2099	41.1804	21.5271	52.0167
GSM2093234	16	48.516	76.474	51.7813	51.7786	46.0202	18.1522	55.1001
GSM2093235	16	53.2281	82.158	50.9718	48.7636	56.3872	22.9917	56.8277
GSM2093236	14	47.9148	66.8898	55.4826	51.0771	51.942	10.6876	52.0509
GSM2093237	14	46.943	66.9812	54.8879	49.2421	48.9529	26.2932	55.1669
GSM2093238	15	42.9968	68.0385	50.4706	47.9947	53.4591	22.748	50.1171
GSM2093239	15	49.6191	75.8499	53.3653	41.6666	49.8223	8.74868	47.9443
GSM2093240	15	53.1301	84.4289	51.406	47.3668	53.6475	23.8419	51.3785
GSM2093241	15	48.6078	75.6744	49.992	46.0587	47.9587	20.9629	48.53
GSM2093242	16	44.9323	70.3748	51.3981	47.7716	50.2571	34.1013	62.8514
GSM2093243	16	48.9881	68.2657	50.4475	49.8666	51.5908	31.5017	55.8708
GSM2093244	15	53.805	85.3798	51.0963	49.4727	64.1999	27.7394	56.4371
GSM2093245	15	60.3814	76.8435	50.55	46.8179	59.7501	28.1301	55.8295
GSM2093246	18	44.8127	70.4564	51.1105	50.7829	49.4301	34.4016	50.8368
GSM2093247	18	45.7892	69.1225	52.5647	48.3439	49.8087	35.3123	47.7802
GSM2093249	17	43.359	73.286	49.8838	51.2626	52.4983	21.7276	46.8689
GSM2093250	17	51.2114	79.8098	52.7266	47.9205	52.9917	30.6747	50.785
GSM2093251	18	47.4992	71.5564	46.7595	49.4323	51.8893	33.5641	59.778
GSM2093252	18	49.5334	75.7274	50.8526	50.6915	52.8889	37.0571	62.1139
GSM2093253	15	53.3015	76.983	49.2214	48.6668	54.9971	21.6752	51.8416
GSM2093254	15	51.0173	65.4125	46.4704	49.4388	50.866	16.6398	49.4948
GSM2093255	16	42.6338	81.6643	53.8261	57.4251	50.2391	27.4848	54.3311
GSM2093256	16	43.1385	76.2816	50.4603	46.568	41.3177	17.6431	55.2548
GSM2093257	18	41.5472	77.8028	49.3436	55.7641	45.6806	29.4524	55.5428
GSM2093258	18	53.0692	83.6544	51.3579	53.1565	50.0533	31.1061	50.7824
GSM2112705	25	66.2126	70.3497	45.3855	41.096	49.8234	79.2389	58.092
GSM2112706	39	72.6883	81.8904	44.6006	40.3406	50.316	73.6149	57.468
GSM2112707	35	69.2673	78.5865	45.6338	38.3519	48.7735	80.8116	57.8711
GSM2112708	30	63.3778	63.6628	45.3431	40.0211	49.5177	71.6756	53.9901
GSM2112709	31	71.5952	77.4111	43.4524	35.882	54.0974	75.8047	61.7437
GSM2112710	35	70.7771	65.7892	46.1579	38.863	51.3581	78.313	58.0303
GSM2124738	83	91.8696	75.4805	57.7742	47.275	99.5298	77.4903	70.6965
GSM2124739	55	92.3679	63.0849	49.4009	39.9137	100.984	71.9974	56.3031
GSM2124749	68	95.853	67.8019	55.8013	39.5277	94.9609	59.0362	63.3371
GSM2124752	72	93.0844	70.9727	52.3385	39.7622	103.958	83.0047	71.0866
GSM2132201	40	74.788	51.5467	49.5735	48.6486	90.986	56.4298	46.8957
GSM2132206	43	63.9226	48.6698	51.2875	52.1245	80.0508	54.2388	40.259
GSM2132207	45	73.0668	44.4091	50.0791	59.1701	85.5486	55.5624	44.1762
GSM2132209	44	74.9728	44.0474	51.8059	50.329	86.1003	50.4435	35.2621
GSM2132210	41	77.8285	48.6828	50.95	48.3836	80.6258	54.8015	46.9594
GSM2132211	65	93.9027	53.8887	53.626	56.1236	90.415	60.2667	56.2743
GSM2132212	56	83.5529	63.3526	54.1859	51.0841	89.3757	69.4717	48.6748
GSM2132226	32	72.2884	38.9688	52.8254	49.4742	79.8741	51.1095	41.5907
GSM2132227	44	80.2588	52.1316	52.4717	53.8172	78.9504	57.0933	38.266
GSM2132228	35	73.9393	33.4149	53.0406	46.9644	81.3775	54.1685	46.2714
GSM2132233	32	70.3805	31.3212	52.4208	51.6357	79.0693	49.8821	31.351
GSM2132235	70	82.997	66.8934	55.3235	60.0096	96.5257	60.6643	57.9712
GSM2132236	35	67.4197	46.5818	52.3313	54.4721	84.9626	59.4579	51.7081
GSM2132237	39	75.1218	60.0905	53.6007	61.1747	80.0889	61.2473	56.893
GSM2132238	41	74.0772	60.1743	55.26	56.3494	82.9838	56.5097	52.2784
GSM2132239	65	88.7663	68.4045	55.3127	62.9851	86.9123	61.2607	61.5479
GSM2132258	32	55.5824	22.2491	51.7532	48.9127	76.984	29.7177	43.0087
GSM2132260	70	84.407	45.9114	53.0755	49.9323	90.6545	40.3057	41.942
GSM2132263	65	84.0621	40.0842	52.1839	50.099	85.1635	40.866	48.7097
GSM2132269	66	86.8946	65.6548	54.8877	59.3828	97.1581	54.9805	59.205
GSM2132270	49	61.7975	39.0261	50.8935	45.4116	79.0368	33.6884	41.8826
GSM2132274	58	73.4133	33.1358	53.6356	47.5849	92.5568	41.133	46.1619
GSM2132275	48	77.0757	36.7787	55.2716	53.4056	87.5708	41.9966	45.5949
GSM2132278	32	66.6767	21.6	50.1794	46.3147	83.9173	30.2812	27.2511
GSM2132284	66	84.0145	43.737	54.0674	53.7211	92.9381	48.0616	47.1884
GSM2132285	56	85.5591	46.6889	53.0476	53.5366	93.0816	57.0464	40.7802
GSM2132288	39	70.8125	35.466	54.7645	48.9091	74.2979	40.1641	41.1964
GSM2132290	45	70.581	38.0251	49.4386	51.122	83.1176	49.3891	35.3832
GSM2132297	45	71.0564	32.984	52.3776	54.4815	83.9154	44.3343	34.214
GSM2132302	32	69.2887	35.0436	55.2864	48.2992	82.4313	44.1563	42.1383
GSM2132310	49	58.6056	29.3124	54.0954	55.3963	83.2012	23.88	39.3915
GSM2132311	41	70.7514	35.3662	50.4659	42.6477	82.5509	42.8829	44.2714
GSM2132316	40	78.4071	47.0967	48.4234	55.4888	86.4018	45.1271	42.1771
GSM2132317	55	68.594	40.2676	53.3918	52.6575	86.8621	42.8557	50.795
GSM2132320	40	68.1838	31.9537	52.8232	44.5329	86.4288	45.5834	35.3904
GSM2132333	40	68.0011	27.0723	53.3541	46.8846	80.9774	35.1225	36.5177
GSM2132339	49	67.6662	29.1324	50.8345	47.534	83.0597	32.3255	40.1464
GSM2132348	55	75.7171	31.3157	52.922	45.2033	90.3673	42.3581	43.2037
GSM2132358	70	72.433	57.0475	54.4463	54.6318	93.0644	42.8149	45.1151
GSM2132359	70	83.9241	56.5148	55.7576	51.6741	95.0687	47.9936	45.5687
GSM2132364	39	72.4091	44.3003	54.2774	53.4435	85.504	40.9303	52.1062
GSM2132367	70	80.4259	49.6123	56.4982	53.8494	95.0786	47.6534	45.8796
GSM2132374	44	69.4377	51.2036	52.4889	47.2028	83.9301	51.403	44.4956
GSM2132376	67	72.1489	48.8526	51.4263	53.2303	89.1854	49.756	55.2614
GSM2132378	43	73.6384	36.3761	55.4325	54.6915	83.4439	50.6964	35.5833
GSM2132382	39	81.5839	59.0772	52.7219	54.0834	87.4446	61.5757	55.5567
GSM2132386	32	61.2255	32.9208	51.2674	56.1148	74.9245	41.7452	36.8842
GSM2132387	63	74.7199	47.968	51.0296	55.0623	89.7974	44.5843	46.355
GSM2132389	45	68.9503	36.0107	49.6201	53.0211	82.5888	42.783	43.3735
GSM2132390	63	83.0594	37.7092	52.1425	50.9963	94.8381	43.7851	43.7155
GSM2132392	67	83.2866	45.031	50.7044	53.0248	92.3363	44.5488	46.6451
GSM2132402	64	75.101	49.1525	56.941	54.7329	93.4225	45.9169	44.0933
GSM2132406	35	67.2545	31.8686	52.1035	44.9024	79.1633	47.8404	39.6054
GSM2132422	55	78.8632	41.0336	54.7094	51.4427	93.3937	52.5842	49.2978
GSM2132423	67	77.3257	40.5331	53.611	50.1796	91.126	47.5176	42.8349
GSM2132428	58	68.8316	45.7934	54.8272	51.1977	91.1997	50.7388	47.0316
GSM2132429	63	82.4025	47.1415	52.4023	50.0131	96.8711	51.3641	45.7224
GSM2132431	58	76.2114	54.1759	54.4109	55.8896	91.9559	50.8825	49.7174
GSM2132433	45	76.0063	36.7198	52.918	49.2602	88.5465	49.3816	37.393
GSM2132435	48	73.7773	47.2086	54.7751	56.2428	85.0381	48.2765	48.3476
GSM2132437	45	72.3582	37.0157	50.9043	49.224	85.5819	50.2508	37.3068
GSM2132438	66	80.9608	45.267	51.856	51.6718	94.6158	47.0212	47.3758
GSM2132439	48	70.7105	34.7382	55.2027	47.1143	88.3288	42.8111	45.7885
GSM2132440	70	81.1303	42.0899	53.0902	51.2147	92.0426	42.6324	41.539
GSM2132455	40	73.2946	38.8631	52.2686	54.0771	78.5143	40.9939	38.4359
GSM2132459	39	74.4858	36.1741	51.7482	45.6552	85.7701	37.9936	47.7905
GSM2132462	39	74.2055	31.9534	53.0601	49.8051	80.016	29.8349	39.5632
GSM2132464	64	80.8938	52.2902	53.7528	53.9878	90.1134	47.8612	48.1768
GSM2132468	43	69.7125	45.9943	50.5976	47.1909	82.0242	59.6831	40.8084
GSM2132472	56	73.3162	55.1663	52.3476	54.1238	92.8058	58.1044	54.1623
GSM2185665	70	60.5391	78.8872	52.8708	40.8728	58.2304	33.9887	56.1076
GSM2212624	52	61.5961	79.5318	51.6121	49.6807	57.6258	71.8343	57.0422
GSM2212631	79	71.4549	74.0066	49.0023	52.6207	65.6937	86.0666	50.2468
GSM2212636	40	55.0648	81.5236	46.7592	59.1218	58.7623	64.2175	44.2868
GSM2212637	73	68.6509	87.8073	51.9067	61.1076	65.4481	77.2413	57.1647
GSM2212643	69	66.5988	84.8523	50.8277	59.2524	64.8716	65.7228	59.129
GSM2212644	34	64.7575	75.0699	48.1142	51.7229	56.1811	63.0755	43.1494
GSM2212647	76	72.3068	65.2943	47.2151	58.1696	64.4812	77.1256	53.0285
GSM2212648	66	73.852	85.021	48.9364	58.1583	71.1697	68.8681	57.9197
GSM2212654	88	69.9251	82.9336	43.2983	56.7098	64.5164	81.3934	59.0033
GSM2212655	75	75.3266	84.3495	50.1773	53.0896	63.757	71.9263	58.0675
GSM2212657	74	74.8917	93.2903	54.1125	63.7068	68.4291	76.4732	60.8507
GSM2212661	87	91.4878	86.4345	47.2835	56.2019	71.6421	75.8307	63.5664
GSM2212666	71	76.314	99.9368	51.2552	64.1664	61.3811	77.2924	56.041
GSM2212667	77	75.2054	88.2404	44.5108	62.8011	58.2148	59.259	47.5725
GSM2212668	57	76.7644	88.9698	43.8364	55.1514	71.5533	71.0323	57.8301
GSM2212669	94	75.4896	93.537	53.1993	54.9916	76.8185	72.1826	57.6867
GSM2212680	88	71.7483	85.7127	42.0362	54.5333	55.371	67.1393	52.3042
GSM2212682	57	75.7368	83.0228	39.9028	59.9147	64.9002	72.8745	54.1065
GSM2212685	70	71.0508	75.668	57.0977	57.6755	72.1485	56.39	54.6098
GSM2212692	78	79.3482	81.3408	43.0162	60.1589	62.5877	71.7451	59.2455
GSM2212693	58	60.5451	79.2479	49.3886	56.8389	53.9249	60.5675	48.5099
GSM2212699	39	65.6337	78.2917	47.7842	50.5322	47.6199	54.2155	43.93
GSM2212716	4	66.5626	90.8443	47.9856	63.0572	54.8225	71.1103	61.8308
GSM2212726	68	57.9472	65.2776	48.2028	60.5263	57.5744	62.5122	42.2042
GSM2212727	69	66.0603	65.4991	47.508	50.8677	52.186	71.6305	45.5894
GSM2212729	79	72.5714	83.3902	48.113	53.013	65.0664	66.7835	55.7373
GSM2212733	55	60.3643	122.749	57.361	52.2559	47.5953	92.874	62.282
GSM2212741	58	66.5931	90.0664	46.9609	51.4182	50.5356	76.7313	48.4462
GSM2212745	70	79.7112	86.1277	42.6743	56.9149	75.1165	76.9353	55.7708
GSM2212746	50	75.8042	66.5904	41.6945	49.1753	65.5396	72.1621	56.1814
GSM2212747	70	55.1615	67.8149	46.0133	46.4713	57.743	67.4453	43.8075
GSM2212753	62	62.2556	94.1233	45.8262	52.8192	82.195	78.7178	57.6001
GSM2212755	51	63.7678	63.9712	43.7824	48.2794	57.0955	68.1478	60.3849
GSM2225652	56	117.001	83.136	51.964	31.6817	83.8904	66.7832	72.2862
GSM2225653	56	115.127	85.4619	53.3586	32.6455	78.1594	67.6559	71.9864
GSM2225654	56	122.475	80.1213	40.9187	76.8398	131.954	63.7395	72.6815
GSM2225655	56	124.813	85.8708	41.3134	74.6987	131.654	59.5552	79.2926
GSM2225660	68	97.2493	72.4628	54.2368	26.9209	68.1784	68.6813	53.8197
GSM2225661	68	99.0447	62.7131	53.1616	26.2968	62.9758	66.0119	48.7237
GSM2225662	68	113.016	66.562	40.0754	76.4152	121.496	53.8513	67.7796
GSM2225663	68	112.704	62.8101	39.4542	75.8352	117.899	56.0595	72.0519
GSM2285741	26	117.726	71.4831	51.9198	31.4439	101.683	56.5434	45.6163
GSM2285742	27	108.236	68.8234	52.8042	37.7486	94.8361	55.3237	47.0177
GSM2285743	56	121.055	65.6223	50.7086	30.226	114.569	57.8493	58.4337
GSM2285744	65	117.285	77.0822	55.2917	42.3047	107.736	57.5951	51.0248
GSM2285745	22	116.089	79.6882	47.4821	36.3192	93.0425	52.6408	44.8338
GSM2285747	27	113.528	77.9928	51.2646	27.5418	95.8427	51.8875	42.7959
GSM2285748	68	114.137	74.6852	52.1136	38.2334	104.963	65.4074	54.091
GSM2285749	48	117.525	70.0468	51.2112	27.0373	91.104	68.6974	59.1926
GSM2285750	81	132.637	76.6657	54.0254	36.7127	117.018	69.3722	67.291
GSM2285751	72	129.061	81.0331	52.2959	44.1769	116.042	60.9679	57.8126
GSM2285752	22	110.988	77.2058	52.8742	36.0859	94.0825	54.3279	47.6293
GSM2285753	83	129.948	85.9421	53.4366	38.3525	112.566	59.4931	59.6606
GSM2285754	86	133.719	84.5537	57.0173	35.7428	109.793	67.7436	56.2665
GSM2285755	72	121.635	81.1708	52.02	35.5999	118.526	62.4152	66.6753
GSM2285756	53	124.613	67.7776	52.5358	30.002	112.036	59.8159	52.954
GSM2285757	89	132.879	93.1135	55.1543	35.4551	119.581	62.3834	63.2105
GSM2285758	47	115.467	80.3294	51.3094	38.2371	99.1766	50.9256	37.5227
GSM2285759	67	128.682	86.5922	57.6644	40.9237	105.445	61.9029	49.0958
GSM2285760	75	118.801	73.0491	55.974	34.514	116.624	57.3008	55.7667
GSM2285761	83	120.446	90.1941	54.0163	38.3442	103.104	56.1081	46.2984
GSM2285762	83	130.641	75.0825	54.1255	34.1499	117.643	63.5827	70.0266
GSM2285763	72	123.093	92.9559	50.3435	31.0914	112.533	54.8227	53.1108
GSM2285764	26	116.703	77.3439	53.3808	41.3022	95.3281	57.1689	49.5677
GSM2285765	61	116.263	81.1262	52.0966	38.661	102.142	69.629	55.2657
GSM2285766	63	136.535	85.2873	54.5269	38.1412	99.1031	72.3036	55.8428
GSM2285767	72	123.135	79.8018	54.618	44.6359	105.801	70.8455	51.6686
GSM2285768	65	128.021	64.3832	53.3307	39.0131	108.698	71.5449	52.204
GSM2285769	21	115.296	60.6586	52.94	40.5783	109.36	61.218	47.1296
GSM2285770	23	127.69	85.7227	53.093	46.0942	104.411	50.1121	49.4482
GSM2285771	24	116.456	81.2851	54.6848	42.6941	103.659	54.3228	51.448
GSM2285772	22	113.627	86.1124	54.319	39.0119	88.2832	63.8213	44.7125
GSM2285775	63	111.494	95.9212	55.0016	44.6074	108.869	76.4524	81.8499
GSM2285776	19	110.88	84.6387	55.9586	39.3659	95.9746	68.6666	78.0928
GSM2285777	71	123.608	101.542	53.1017	42.6267	119.781	91.5534	91.1974
GSM2285779	22	126.326	90.9893	53.3284	38.9446	99.8302	79.6265	92.1309
GSM2285780	60	128.98	92.2512	53.2497	45.4427	111.589	78.0418	87.9025
GSM2285782	27	139.357	102.796	52.0814	49.3934	127.775	92.881	101.51
GSM2285783	23	132.045	89.9422	54.9425	41.3744	117.646	75.5456	92.5285
GSM2285784	44	133.684	80.6217	51.9047	39.0814	101.451	73.2467	87.7545
GSM2285785	65	124.115	72.7324	54.713	36.6574	102.836	62.695	77.6496
GSM2285787	48	130.104	90.9745	53.4614	41.4007	118.62	91.3247	98.9448
GSM2285788	39	136.931	79.9047	52.5008	49.115	117.561	80.5032	104.238
GSM2285790	58	130.868	89.6166	54.007	38.817	110.975	72.697	89.2282
GSM2285794	53	128.517	81.6907	53.8298	45.5438	104.824	69.9746	89.0352
GSM2285795	61	126.336	95.3821	53.0841	43.8017	107.325	82.4012	92.6366
GSM2285800	49	141.448	88.6516	55.0486	44.3795	124.22	88.3561	95.9336
GSM2285801	46	116.841	114.142	59.0178	42.4266	135.377	86.7459	96.1471
GSM2285802	87	138.278	93.4792	56.781	38.7519	108.94	88.6487	93.349
GSM2285803	66	135.016	90.37	53.3926	47.8649	117.799	87.2232	97.2291
GSM2285805	60	131.955	87.3385	55.8807	39.7675	112.731	74.9096	88.5373
GSM2285806	82	133.408	80.9949	56.0124	38.6633	116.867	83.3928	93.9759
GSM2285809	72	129.105	76.3093	56.9828	32.2767	93.2582	74.034	74.2904
GSM2285810	66	145.319	103.457	54.3596	49.4383	131.471	107.538	110.808
GSM2285811	76	132.538	94.2907	59.6459	36.8484	115.574	87.5169	94.7682
GSM2285812	77	137.702	99.0834	53.3435	42.3507	109.971	103.77	101.101
GSM2285813	49	119.911	84.3178	55.7972	41.8584	101.782	82.7228	94.0118
GSM2285818	68	130.87	94.3814	51.7253	41.5787	113.501	74.2985	96.0988
GSM2285821	67	135.946	82.6652	57.8576	46.0952	114.45	76.5826	80.9873
GSM2370970	13	74.9818	54.7549	39.0588	32.1112	69.2785	50.7167	49.5681
GSM2370971	32	74.7892	59.2509	48.4153	38.6415	59.0913	65.8697	50.4408
GSM2370972	22	85.8779	64.3993	44.862	29.3593	85.0227	65.8699	55.3624
GSM2370973	47	94.9082	74.187	44.1331	32.1474	89.1146	80.5439	63.267
GSM2370974	27	81.1702	43.5236	40.6381	26.5306	69.3519	67.4687	35.4509
GSM2370975	47	87.3293	72.8522	40.7151	36.5848	101.604	81.7759	74.2664
GSM2370976	32	84.1551	63.9317	40.7493	26.2906	91.0642	67.9492	65.6444
GSM2370977	31	88.7111	74.6166	43.5269	37.5324	100.014	78.0671	60.9309
GSM2370978	15	88.7	89.632	43.0825	36.2967	61.7263	78.2151	48.4743
GSM2370979	66	82.8664	74.0316	43.1335	29.645	86.188	76.9524	57.4437
GSM2370980	28	89.7942	72.8005	39.2993	33.3214	80.2632	62.6132	53.7728
GSM2370981	63	98.8546	72.4995	45.8441	34.0234	95.0979	83.9414	61.1139
GSM2370982	15	80.6619	56.557	46.6221	24.2384	74.381	40.4096	43.2128
GSM2370983	55	83.5114	67.7851	40.8248	39.0492	86.0064	71.5975	63.6313
GSM2370985	32	98.0652	85.4756	45.7023	44.1151	103.106	51.2931	51.1068
GSM2370986	31	87.324	89.6148	45.7109	34.9554	73.6312	77.2261	60.1737
GSM2370987	73	101.586	79.1554	37.2474	45.5785	83.9817	54.7718	68.9242
GSM2370988	20	95.759	72.9981	44.9259	21.9402	83.4973	62.9773	62.64
GSM2370990	33	100.809	87.2119	39.8376	39.2681	73.1663	41.5115	60.1886
GSM2370991	20	84.5932	69.6789	44.9587	28.2434	74.3157	48.4716	46.7906
GSM2370992	52	83.0664	80.6133	33.3164	37.6366	88.8851	60.6537	58.3204
GSM2370993	24	72.0472	61.2756	32.958	31.4872	54.9394	44.3797	43.8839
GSM2370994	28	81.8215	62.7016	35.0144	43.827	63.8071	46.4913	44.6684
GSM2370995	29	90.0509	60.1143	40.2063	30.892	87.8485	62.5238	56.6849
GSM2370996	23	81.6867	64.1299	43.1971	26.095	74.4003	67.3485	62.5397
GSM2370997	29	92.015	72.7246	41.1384	20.3462	73.3752	72.9838	66.3356
GSM2417032	79	33.5771	26.8643	49.1149	38.7017	99.3325	58.2121	29.2153
GSM2449130	17	43.0884	67.3629	51.3444	47.1859	43.5885	23.2094	42.509
GSM2449421	23	56.5916	101.347	44.0945	50.5381	52.0243	73.532	53.6677
GSM2449422	23	71.3991	60.6313	48.0427	50.0791	59.0862	39.1245	52.7756
GSM2449423	23	81.9323	59.9281	51.3576	40.6062	73.0487	49.5631	56.6627
GSM2449424	24	56.5068	99.5694	44.4464	47.6154	54.9442	65.6259	50.5415
GSM2449425	24	70.1025	50.8653	47.3619	47.7914	48.3567	36.0766	36.3197
GSM2449426	24	80.3083	51.5684	48.7916	43.8437	57.7728	54.557	45.2306
GSM2449427	26	58.4781	106.721	45.1667	44.1413	54.0069	80.0838	53.7318
GSM2449428	26	68.5093	64.1661	46.6998	57.4527	63.8424	54.4151	50.8625
GSM2449429	26	79.9089	64.4344	46.4326	49.5543	63.0205	51.7495	44.0456
GSM2449430	29	55.3422	95.294	44.6865	46.5941	47.9484	80.7174	46.9006
GSM2449431	29	56.271	32.778	46.0758	39.2318	33.4495	33.1218	29.4513
GSM2449432	29	68.2381	40.1854	48.9129	36.064	48.5513	49.2727	38.5785
GSM2449435	59	76.572	72.2773	45.1644	58.9857	64.466	46.2088	47.902
GSM2449438	56	67.913	66.7562	41.7918	53.9622	65.2737	39.5931	59.1089
GSM2449441	73	68.2619	65.7031	46.6944	55.4649	58.1186	47.028	64.93
GSM2449444	50	75.8158	69.581	48.8764	58.5348	56.0566	37.6169	50.6514
GSM2449447	52	83.7868	59.9149	51.6353	51.0644	70.4816	49.6563	51.5482
GSM2473408	33	35.1693	69.0003	59.1068	48.4121	35.9629	38.2335	32.4793
GSM2473409	51	38.5407	78.4817	58.6646	50.8504	26.3046	47.06	39.3124
GSM2473410	49	44.7423	79.3594	55.9757	46.3146	37.4128	56.1272	42.1641
GSM2475319	20	35.3078	63.6743	49.0531	53.8265	44.1276	28.199	51.5185
GSM2475320	21	38.2789	68.4407	50.1376	49.5447	47.2695	32.9014	53.6845
GSM2475321	20	37.8621	87.3517	54.1818	57.0062	45.4474	44.8894	57.3687
GSM2475322	20	33.9135	73.3229	48.5374	56.438	40.911	25.878	47.0527
GSM2475324	21	42.2887	73.9846	49.7911	59.1755	45.3899	40.3466	55.4811
GSM2475325	23	34.0043	64.1247	45.8619	53.4921	34.981	31.4816	44.8566
GSM2475326	28	39.526	86.84	52.4686	55.7899	41.4199	34.2535	61.5684
GSM2475327	35	40.7285	71.5297	47.4498	44.7583	44.9959	43.0257	56.8541
GSM2475329	35	34.726	74.4272	47.5751	54.2873	38.7105	31.7647	49.4437
GSM2475331	29	41.1845	70.46	47.6752	51.076	44.654	31.1596	47.5094
GSM2475332	29	48.9664	77.8387	50.1313	52.8963	52.3249	47.455	56.747
GSM2475333	29	48.8082	74.6079	43.6959	48.0096	55.8356	39.8245	57.874
GSM2475334	28	37.4153	87.7443	51.425	56.0813	38.9034	44.3641	64.0666
GSM2475335	19	41.9308	74.1601	50.1741	48.5521	50.6476	35.144	53.0757
GSM2475336	35	56.6719	85.8818	49.5436	57.1411	51.0631	41.6527	55.9214
GSM2475338	25	40.4658	77.4899	52.8501	54.7676	46.2357	40.4212	56.4329
GSM2475340	21	43.5033	73.3323	47.6332	46.5367	50.026	44.8361	59.3217
GSM2475341	21	43.9221	77.7054	46.2584	51.7623	55.2871	48.519	61.7497
GSM2475342	29	33.739	80.7124	47.5871	54.5322	40.3832	34.1392	52.7626
GSM2475343	17	38.1265	86.6715	55.3137	51.5412	46.295	32.7558	58.0537
GSM2475344	16	37.763	78.5155	47.5121	50.2074	48.0158	28.4628	52.4393
GSM2475346	16	38.1923	76.1706	45.1396	58.1111	41.9897	42.0924	53.6596
GSM2475347	16	42.5962	76.2282	46.3714	53.7874	42.7267	34.3199	58.9788
GSM2475348	39	21.854	78.9867	52.9718	54.164	38.8849	49.2936	52.149
GSM2475349	39	57.5468	79.3308	50.9471	56.5876	49.7301	37.3069	53.545
GSM2475350	40	37.4623	75.4319	50.9108	52.4555	42.9869	22.3589	53.6919
GSM2475351	21	56.1937	82.4799	50.0928	54.7175	51.5679	47.6373	54.3015
GSM2475353	25	38.9008	84.9964	50.5349	60.2117	46.9647	32.6478	52.0784
GSM2475354	18	39.2132	67.2049	48.6347	49.4224	33.2272	42.9258	59.851
GSM2475355	30	49.6557	87.611	53.4945	55.5347	53.6692	38.0533	50.7908
GSM2475356	36	36.0661	89.53	46.3194	62.5168	43.6373	44.1891	64.834
GSM2475357	18	36.7059	84.6839	50.7801	55.1193	49.5787	44.1255	54.1258
GSM2475359	45	33.2859	87.8759	49.4742	51.9344	44.0673	36.2373	65.2285
GSM2475360	17	38.0674	74.5822	51.4231	62.3991	40.9429	27.1378	50.3068
GSM2475361	15	35.2404	77.7637	55.0257	56.489	45.9346	26.2361	47.0756
GSM2475362	22	36.0737	86.8974	59.3834	62.2874	47.0073	48.6128	66.2866
GSM2475363	18	24.3678	59.9378	44.5866	52.0799	40.4727	46.2079	55.9978
GSM2475365	18	40.6865	77.4504	45.0387	48.3661	48.6513	50.8096	52.8447
GSM2475367	32	36.0629	73.3672	44.2649	60.9524	46.9575	38.9888	56.6769
GSM2475368	19	34.8264	74.3839	51.5395	55.724	39.9266	50.8179	59.7536
GSM2475370	22	34.0752	79.1221	45.0432	48.3987	46.3346	42.405	54.8737
GSM2475371	28	37.3388	60.366	43.5134	50.1952	38.5482	29.1842	53.739
GSM2475372	47	49.3696	79.0256	53.8351	60.0113	42.5655	33.9254	55.1742
GSM2475373	48	53.0609	79.2948	52.0389	64.2202	54.7821	54.0081	64.7264
GSM2475374	44	43.8992	85.7397	47.1707	55.3504	48.8718	45.5763	66.6899
GSM2475375	22	30.4087	78.9448	53.2271	56.8308	39.4612	40.6491	49.5682
GSM2475377	26	40.3706	67.5159	51.0424	51.0505	38.3529	34.8997	57.7552
GSM2475379	60	42.7706	77.4842	44.6666	60.9602	45.1913	51.3796	65.8096
GSM2475380	18	45.3459	72.9367	50.4987	53.4726	37.7729	30.132	51.5638
GSM2475382	51	46.3676	85.9101	49.5664	65.2855	44.3471	38.7348	66.429
GSM2475383	55	43.7747	86.3735	40.4801	61.2184	52.413	49.4637	59.9199
GSM2475384	30	33.5949	73.8623	48.7836	53.4192	41.2805	46.0451	58.4801
GSM2475385	35	46.4284	83.45	48.4206	55.5469	48.3873	41.24	59.1224
GSM2475386	17	46.4916	78.5224	49.6983	44.662	47.1691	25.569	46.6885
GSM2475387	17	35.508	75.3398	52.3331	60.8924	42.0212	23.127	51.0818
GSM2475388	15	37.5567	80.1291	55.4063	55.6771	47.7455	29.3335	47.7501
GSM2475389	22	34.1082	82.997	58.9307	64.6843	46.6153	54.6172	69.0284
GSM2475390	45	35.662	90.284	49.5224	53.0242	44.7147	36.4609	64.4756
GSM2475391	39	42.0467	53.7646	42.1328	50.3018	54.253	33.9424	55.2209
GSM2475393	23	35.2194	51.5331	41.8184	38.1785	43.1388	15.9509	50.5585
GSM2475395	21	38.4243	58.3583	46.2889	46.9958	46.5905	26.2793	54.3076
GSM2475396	18	40.7623	68.9349	45.8833	57.9789	40.0203	34.5825	53.975
GSM2475397	24	41.3359	71.5972	48.1039	53.3353	44.4999	46.6057	57.7535
GSM2475399	25	42.9451	66.2988	47.9482	46.2635	37.1457	33.9257	65.5929
GSM2475400	35	31.5053	54.9896	47.9505	45.1991	47.8379	46.9388	53.6808
GSM2475401	21	41.0318	55.891	47.9507	47.96	42.2999	22.6152	50.4517
GSM2475402	15	36.7874	62.4933	47.9731	52.6186	34.8878	16.8444	47.0385
GSM2475404	19	47.5848	57.7018	45.7215	46.686	41.745	34.003	54.0098
GSM2475405	30	40.8709	54.9621	44.4905	48.1488	38.2215	33.0912	57.976
GSM2475407	24	40.5428	54.2464	40.7227	47.8751	39.2865	31.3799	47.6085
GSM2475409	18	37.2403	52.8643	42.0339	50.2926	38.0079	21.5351	46.2858
GSM2475410	19	41.3249	69.2046	48.1366	51.3795	43.8193	26.369	44.3853
GSM2475411	22	45.5482	55.4978	38.2604	44.5055	48.9524	33.689	54.5916
GSM2475412	27	45.1729	72.5462	52.0131	52.7715	44.332	41.7371	54.4251
GSM2475414	53	45.8878	66.2176	45.1678	49.52	51.3485	32.1477	55.2199
GSM2475415	45	46.8675	72.1875	45.3318	53.4872	50.4196	40.8384	51.5961
GSM2475416	32	28.8616	72.2038	46.7759	51.7122	49.2857	39.6969	53.9385
GSM2475417	26	40.308	61.738	43.4907	41.6095	49.6672	21.6974	48.8073
GSM2475418	30	29.8328	64.849	46.8016	46.984	37.9293	27.3912	50.0624
GSM2475419	21	33.6985	67.2956	44.0091	46.1133	29.0671	17.3707	46.0411
GSM2475420	18	38.1317	73.5879	43.3455	46.706	38.4862	26.7961	49.4876
GSM2475422	23	39.8427	58.7094	41.893	51.1614	37.5919	21.4085	49.1742
GSM2475423	20	34.3645	67.5432	40.3255	51.7309	44.0836	31.6382	50.2719
GSM2475425	19	39.0444	75.5897	45.1818	48.2546	49.476	29.8492	57.7429
GSM2475427	19	37.2656	65.6832	41.3252	52.0795	43.5744	29.5023	41.4687
GSM2475428	18	33.8491	76.5739	46.313	49.9445	36.1774	14.5134	49.9733
GSM2475429	29	21.7848	63.6507	45.9013	48.1174	43.3957	36.5506	46.6662
GSM2475430	21	30.4239	73.2721	44.0081	45.6295	40.9693	38.9353	48.259
GSM2475431	31	35.6748	75.8493	39.7865	49.7348	38.7227	34.0604	54.9763
GSM2475433	57	49.7969	82.7418	52.2262	58.9123	45.0021	38.7007	56.8573
GSM2475434	18	36.0065	72.8436	49.2332	53.1374	34.8469	26.4116	40.8828
GSM2475436	51	43.2433	88.8279	51.091	58.3915	50.0411	56.0714	64.95
GSM2475437	55	44.6751	77.8752	53.5307	55.3875	49.8098	67.4606	64.2
GSM2475438	51	46.0519	86.4375	52.9041	62.015	49.8453	54.0385	60.0521
GSM2475440	57	44.7593	88.1975	53.5352	57.0845	49.9459	38.4184	47.0319
GSM2475441	18	34.0655	66.259	46.7965	53.1289	38.6848	37.7684	51.9537
GSM2475442	18	41.0892	72.4391	49.8718	47.6876	37.9478	15.1544	51.7714
GSM2475443	52	42.3056	87.5413	52.5346	53.5619	49.9295	50.76	60.3837
GSM2475444	18	42.4384	71.104	48.9604	53.6531	44.9287	16.6173	50.2431
GSM2475446	18	41.8136	79.762	45.2999	56.4012	42.2753	24.2586	57.5708
GSM2475448	18	33.6396	75.5328	46.3502	50.9968	40.3392	30.2346	57.9606
GSM2475449	18	36.675	67.3546	50.395	53.7934	46.2237	37.1636	49.2912
GSM2475450	29	38.0181	94.6075	55.16	55.2708	52.376	45.0777	62.4348
GSM2475451	26	42.8512	73.4986	50.9549	53.0342	45.2289	25.9583	48.7506
GSM2475452	22	33.8258	75.233	44.383	52.5747	43.0532	30.497	57.5166
GSM2475454	18	36.9419	71.9035	56.3965	56.1217	46.2496	34.4464	54.2538
GSM2475455	18	43.1289	75.5038	50.6507	50.3686	46.7564	31.3779	51.8076
GSM2475456	21	25.025	66.7804	46.9583	50.3735	39.3717	41.1281	50.7161
GSM2475457	24	32.0997	83.9874	53.1746	60.1922	47.5552	38.3059	58.6215
GSM2475459	28	42.706	76.8448	47.2819	48.5626	54.5142	52.8132	67.6878
GSM2475461	18	45.14	73.6509	49.2725	55.5414	45.4258	32.7475	54.9035
GSM2475462	21	26.1571	66.4601	51.4425	51.9817	48.318	36.6223	52.7268
GSM2475463	24	33.8267	72.7542	46.8541	56.351	51.5176	45.9717	59.8402
GSM2475464	19	43.7527	66.7895	51.3332	51.8528	45.3609	47.6254	56.8152
GSM2475465	24	43.534	70.6289	46.3634	50.6491	50.7345	28.1731	49.8796
GSM2475466	24	43.3031	71.1758	54.3809	55.2901	50.8965	26.8813	51.7177
GSM2475467	19	45.9853	78.4469	52.9332	49.5368	46.7409	39.5299	52.882
GSM2475468	24	51.3009	67.8547	47.5265	52.5209	51.4122	17.7789	49.857
GSM2475470	24	32.1748	67.1895	49.5952	54.7574	38.8114	41.5314	51.3882
GSM2475471	22	40.2542	74.4726	52.1282	51.9808	47.5071	29.3534	55.7855
GSM2475473	18	25.3845	62.3299	42.0574	45.3494	35.7522	24.3958	48.262
GSM2475475	25	22.8701	54.15	43.2828	50.4699	37.5659	27.971	47.9511
GSM2475476	19	36.5051	61.2175	41.2246	47.4325	45.4952	32.3886	52.6395
GSM2475477	15	30.8619	49.8413	42.3094	46.2226	39.6188	34.655	47.583
GSM2475478	26	41.0577	68.2462	43.8947	48.0843	52.341	43.1849	55.6032
GSM2475479	16	27.8409	59.7772	50.401	53.089	40.9967	24.7288	54.9651
GSM2475480	26	31.9647	81.1466	50.7974	52.1277	46.7685	47.4529	56.9418
GSM2475481	37	29.9062	74.501	48.0203	58.9347	41.6741	42.6173	63.2311
GSM2475482	27	39.8236	82.0151	44.8878	52.7449	52.3516	38.198	64.4501
GSM2475483	19	40.8894	58.2665	44.647	49.7618	42.5792	44.7351	51.4036
GSM2475484	15	39.7539	65.4625	42.4214	51.946	55.5162	43.1992	52.8353
GSM2475485	16	29.729	63.4961	45.4788	47.1423	38.9167	22.1283	47.1607
GSM2475486	17	28.0711	46.2983	36.9113	40.8972	31.7408	21.3386	36.5435
GSM2475488	15	30.767	54.6481	43.1276	41.379	38.0525	15.5906	44.0234
GSM2475489	8	41.2624	64.3003	44.5151	46.2539	43.3762	41.191	53.8734
GSM2475490	15	34.9861	58.9447	43.2402	41.8152	39.369	12.1787	40.0359
GSM2475491	12	35.7414	67.474	42.5605	47.9976	30.552	21.4132	51.2664
GSM2475492	42	43.0329	70.9133	46.1768	54.8035	49.4726	47.6639	52.3166
GSM2475493	49	30.5089	63.198	43.5137	46.3295	34.0749	37.6051	54.9197
GSM2475496	24	50.9355	84.3571	57.9911	52.9776	31.7747	16.4243	50.4175
GSM2475498	18	42.5602	72.6218	48.7918	53.5215	41.4894	27.3225	47.8378
GSM2475499	22	49.4907	64.2061	46.4566	47.3949	43.4104	28.2739	50.7041
GSM2475500	28	32.2731	80.4075	47.6739	48.4157	53.3008	50.2009	65.8282
GSM2475501	23	39.7145	65.356	41.3692	50.4392	44.103	33.6447	50.8355
GSM2475502	18	49.5977	75.917	48.455	56.0218	44.3569	39.6259	49.6383
GSM2475503	23	41.3475	64.1378	44.9271	50.9121	40.9214	32.5839	43.3974
GSM2475504	18	32.0411	68.9162	48.4581	49.2541	44.1549	29.0779	51.6911
GSM2475507	23	45.714	86.393	47.3493	53.5447	45.5639	36.8916	53.3072
GSM2475508	23	29.7156	80.9861	53.29	53.9703	39.9974	49.9951	54.3477
GSM2475509	23	40.7519	64.2327	49.7029	55.9609	42.3738	37.8885	48.5486
GSM2475510	18	39.4069	73.6985	48.7004	51.2775	44.31	29.5747	50.773
GSM2475512	18	31.6624	79.5049	49.9094	56.291	37.0526	35.9573	50.1261
GSM2475513	21	47.5565	79.1922	54.0426	53.4113	53.9929	35.5596	56.6821
GSM2475514	30	46.6731	88.2507	51.2788	54.2516	57.0952	33.5237	52.3475
GSM2475515	23	33.0786	61.985	48.7181	51.2984	37.5171	34.3662	50.1251
GSM2475516	20	35.2661	68.7804	46.5387	41.6949	46.6538	19.073	46.6388
GSM2475517	17	55.1052	68.836	41.4933	67.9481	55.4114	44.5259	59.8787
GSM2475518	19	34.0841	52.0988	46.9868	47.52	43.5402	33.341	49.2509
GSM2475519	51	43.8059	59.6737	47.2746	46.4838	51.7747	36.8683	57.7364
GSM2475520	46	39.5297	77.2009	41.9815	56.8547	50.1327	33.9594	55.7616
GSM2475521	23	44.1858	53.5348	45.4694	44.3873	43.5402	32.1737	48.3312
GSM2475522	27	36.374	53.6077	40.5405	58.9306	38.8732	34.5744	48.8766
GSM2475524	48	34.8487	60.8164	43.1166	51.5752	47.7769	38.3656	62.3274
GSM2475525	25	44.7557	62.1342	47.1269	46.0731	47.901	22.4653	49.1221
GSM2475527	30	45.2593	59.1873	44.7141	54.551	46.6609	35.3059	46.096
GSM2475528	30	34.1071	60.5252	42.835	50.2214	45.423	32.896	43.6524
GSM2475530	27	38.5966	64.35	44.986	52.0368	43.07	38.7846	53.5691
GSM2475531	13	39.46	65.5756	44.6582	42.5965	42.8763	21.7216	50.549
GSM2475533	25	46.3394	58.03	47.2379	41.3904	41.7074	22.8984	47.721
GSM2475534	15	43.9556	67.4708	47.2414	44.9005	44.4993	32.2618	61.5631
GSM2475535	14	55.2233	72.8632	47.2117	50.1762	45.4985	18.4794	57.7572
GSM2475537	32	25.0031	60.7938	45.2891	54.8431	51.1463	50.2196	55.3919
GSM2475538	52	36.9981	87.3221	45.5836	55.3815	58.5267	42.8482	59.6468
GSM2475539	18	35.0412	57.5956	41.1694	51.8493	43.2267	22.2082	48.6675
GSM2475541	56	58.8576	82.6645	45.1992	50.9304	45.5819	46.3505	62.4921
GSM2475542	23	34.8627	60.1086	44.6202	48.5787	34.272	32.0894	49.4989
GSM2475543	24	38.7847	60.8393	45.1376	46.6219	44.9807	33.9701	58.8925
GSM2475546	20	41.4715	59.798	41.9445	45.4849	48.4733	33.1886	62.8374
GSM2475547	18	37.6977	57.3677	40.969	46.7298	40.4722	26.9703	43.6164
GSM2475548	56	36.0786	73.5671	41.755	52.2469	51.3372	40.7717	47.8268
GSM2475549	24	47.8438	63.2167	40.5081	50.9576	41.6636	19.2205	49.226
GSM2475550	23	40.5966	67.6375	42.5088	46.7688	40.175	16.0582	51.91
GSM2475551	42	43.1775	64.7571	46.0353	53.0077	46.7306	43.8053	54.342
GSM2475553	53	31.4373	82.4921	47.8742	52.2749	45.2111	53.1444	66.0917
GSM2475555	15	31.1177	64.1504	47.7823	53.1199	35.3783	22.9958	49.139
GSM2475556	35	26.2313	67.1421	49.8408	53.0299	42.7739	53.7956	66.958
GSM2475557	17	47.3482	62.9057	53.973	47.326	37.4629	24.2454	42.8988
GSM2475558	16	38.5679	79.2226	52.0921	54.9189	44.3456	36.6942	63.6634
GSM2475559	26	40.2615	89.25	53.1815	56.7128	49.3711	35.7035	63.1456
GSM2475560	16	47.85	75.301	48.7285	53.5729	44.3356	18.759	43.7477
GSM2475562	17	40.0923	69.5876	49.7263	49.2497	38.311	38.6633	43.6108
GSM2475563	15	41.4558	60.9552	48.5164	48.5516	39.0466	17.0209	41.5814
GSM2475565	16	45.0272	75.4802	49.5711	52.34	38.5062	16.3898	55.1834
GSM2475566	49	50.7329	80.5903	50.0022	48.7367	50.1695	30.4687	52.5597
GSM2475567	56	47.9375	91.7958	51.0743	58.0635	50.9145	54.643	67.4523
GSM2475568	52	40.589	79.1919	46.9841	55.6433	51.2731	36.7703	58.9541
GSM2475569	52	39.5434	72.2605	44.9077	49.2022	49.0378	31.0155	55.8994
GSM2475572	34	38.8464	81.8911	49.3147	53.2723	43.7425	30.9989	57.0968
GSM2475573	49	46.9134	77.1578	48.8337	48.6796	51.4882	32.9709	54.6832
GSM2475574	56	47.7296	84.7214	46.3777	55.2305	46.2113	44.6319	66.7359
GSM2475575	30	50.6052	68.2634	49.6524	59.9416	44.429	37.9542	59.8416
GSM2475577	29	44.1591	64.3471	45.6351	51.2382	35.8556	32.2792	51.1711
GSM2475578	31	42.8575	56.489	44.2874	52.2496	45.9419	34.3354	53.348
GSM2475579	47	42.6693	60.3626	38.6826	51.7281	53.8336	41.7843	58.0014
GSM2475580	48	38.0758	69.3836	46.5759	48.7555	57.3259	35.3939	56.4214
GSM2475581	38	39.5179	76.9829	50.4983	55.2576	51.5402	38.9004	65.588
GSM2475583	48	33.5311	76.3388	46.4117	53.8668	44.3496	30.228	50.6045
GSM2475585	13	31.2986	62.7813	47.9231	47.5029	42.7352	19.8163	48.9016
GSM2475586	14	43.4712	66.1641	41.311	55.0914	45.4621	28.7464	52.5535
GSM2475587	37	46.0771	66.5843	43.3056	55.7573	57.0753	39.1431	53.7818
GSM2475588	47	46.6063	59.7628	41.6121	51.378	45.1051	34.7136	59.4057
GSM2475590	37	39.3914	59.9509	42.8315	50.691	45.9618	27.7824	62.4431
GSM2475591	17	33.6881	58.0236	37.2394	41.3344	40.6692	33.2849	45.661
GSM2475592	37	42.3249	64.8657	43.7651	54.5888	57.2059	42.7643	55.2794
GSM2475593	47	45.3104	60.0005	42.2677	54.5752	49.3068	31.1201	60.6541
GSM2475595	37	37.8305	59.0455	42.1825	50.537	42.1284	33.1035	61.1973
GSM2475596	17	33.8225	52.7729	36.5537	42.0935	44.0682	36.0322	45.4269
GSM2475597	49	48.8172	60.8614	45.1377	49.708	55.7206	34.449	60.1515
GSM2475598	40	48.6169	71.5634	50.0228	54.767	49.2235	49.22	66.9693
GSM2475599	38	42.2423	73.305	47.6137	53.1523	50.6697	48.8916	63.9212
GSM2475601	47	38.5349	59.9594	38.9328	53.065	57.1896	39.9823	58.7288
GSM2475602	49	45.7144	61.7354	45.057	53.2449	55.1541	33.2133	59.3134
GSM2475603	40	49.1883	69.2847	51.1522	54.5623	54.4357	50.8895	70.3696
GSM2475604	38	42.9597	79.2839	47.1377	52.929	53.2129	52.4611	67.0606
GSM2475606	59	59.5068	71.4217	52.5759	53.2632	51.4138	46.7143	61.3823
GSM2475607	52	43.6763	67.6452	44.0397	54.7357	56.7249	44.786	56.4341
GSM2475608	30	37.3433	59.0232	44.6317	54.9032	46.439	29.7373	51.8741
GSM2475609	21	26.4673	49.5806	42.8328	47.2428	34.6823	33.1361	46.2106
GSM2475611	35	32.8874	75.6021	47.1098	49.7283	41.1748	47.3011	54.983
GSM2475612	25	29.2878	73.4539	50.2228	48.9969	46.0851	35.215	53.678
GSM2475614	17	37.565	77.003	51.9447	55.4545	42.4538	40.6067	50.0204
GSM2475615	37	45.1617	78.6609	49.7026	52.2164	52.5475	40.7525	63.658
GSM2475616	17	36.0989	72.4463	49.8351	57.5128	45.96	25.4563	52.0087
GSM2475617	15	27.9414	67.7348	48.0256	49.3391	35.1328	39.7354	52.9194
GSM2475618	15	35.0343	74.0923	53.7095	54.2674	41.1309	26.2139	57.5963
GSM2475620	15	44.653	72.6	49.2293	46.3298	47.6971	33.3272	46.0353
GSM2475621	15	36.9127	68.5221	49.9344	51.4707	31.0233	22.8474	54.7745
GSM2475622	12	38.8136	72.8054	52.3204	53.146	54.3893	25.8952	49.2514
GSM2475623	13	31.6159	72.3957	46.7681	52.7501	49.1733	38.8897	57.9225
GSM2475625	45	40.5892	77.6812	46.7797	52.6629	47.6355	35.5786	61.8258
GSM2475626	60	48.9831	83.9946	50.4	58.1889	50.0859	43.9802	63.0778
GSM2475627	21	35.472	63.055	45.1626	48.1335	45.1947	27.3258	60.2123
GSM2475628	11	40.0895	59.4741	45.6594	51.6003	36.0891	19.1839	48.1666
GSM2475629	17	33.4849	53.6985	44.8123	52.2159	48.7378	35.4114	49.3731
GSM2475630	30	44.1205	71.2087	44.1921	48.0107	45.2998	29.5466	46.4809
GSM2475631	14	36.7652	59.7312	45.8944	48.8453	46.904	37.6321	54.1508
GSM2475632	16	38.4312	62.5302	47.8783	50.9003	37.8675	19.8464	45.1034
GSM2475634	15	47.3468	55.9203	48.117	52.2566	43.4179	32.0877	46.9547
GSM2475636	11	42.2215	50.6443	40.8563	49.2384	38.5347	17.7232	47.8182
GSM2475637	24	46.2647	74.4125	50.1997	64.6702	47.159	47.7699	60.185
GSM2475639	22	32.9908	60.6983	37.5989	53.926	50.3958	18.0491	48.8292
GSM2475641	23	41.6133	63.2988	47.4466	52.3567	41.2317	25.3109	47.8658
GSM2475642	19	32.0918	62.7935	42.6938	48.4363	46.0194	27.8769	52.5962
GSM2475643	10	42.9638	70.4289	47.1783	43.5348	41.9971	27.8808	55.2
GSM2475644	24	44.4557	73.2482	47.8077	43.2312	46.9898	35.8672	54.2683
GSM2475645	23	42.0694	56.816	41.301	47.8869	45.9652	32.3436	50.043
GSM2475646	13	40.5192	57.6394	47.3551	47.1309	39.8335	23.4938	41.7791
GSM2475648	14	41.8826	58.6313	47.2563	45.0283	45.7728	33.8412	52.5437
GSM2475649	45	47.2367	71.6063	50.3708	55.3084	38.9789	27.1666	57.0172
GSM2475650	55	41.5544	73.3289	49.5011	56.6333	42.8517	38.6115	59.757
GSM2475651	24	36.9403	65.8597	47.6857	44.7287	44.3345	35.5998	53.4001
GSM2475652	24	34.086	69.8946	48.5269	46.1084	44.4254	26.8951	51.0035
GSM2475653	37	44.1464	71.5636	42.1491	45.3252	41.9769	33.4575	56.4949
GSM2475654	51	39.3666	72.3051	46.8872	54.5498	41.7047	33.0512	57.2585
GSM2475655	53	28.603	79.99	43.9378	51.5376	49.4052	48.2708	64.1557
GSM2475656	33	45.7843	58.5217	44.2319	50.1886	46.9176	32.3069	56.5809
GSM2475659	48	46.7989	71.1355	42.6668	54.461	55.0404	54.6653	64.1383
GSM2475660	42	44.2449	72.6473	44.8537	56.2266	50.4083	42.2327	57.9494
GSM2475662	37	44.8082	73.3868	44.9227	53.6993	45.7169	29.7351	53.481
GSM2475663	15	37.0435	54.1996	42.0695	47.9061	38.2668	20.4254	45.7018
GSM2475664	15	37.049	60.4069	38.4223	48.4742	42.4088	35.0298	48.5535
GSM2475665	47	42.9461	65.9153	42.7912	47.9647	38.232	34.5076	46.7786
GSM2475666	15	36.577	56.5121	40.2782	50.4557	42.9899	28.2963	44.809
GSM2475668	14	43.6047	79.6584	52.0349	56.3215	46.0249	26.9489	48.5833
GSM2475669	52	33.1887	66.1875	45.8398	49.9206	46.2095	44.6157	50.3071
GSM2475670	36	40.673	63.08	43.4009	48.3944	47.4511	35.4531	58.555
GSM2475671	32	31.8218	66.4204	45.3094	52.3094	49.3781	30.0856	48.9343
GSM2475672	55	40.0592	81.2202	45.8862	47.3761	45.3291	32.2191	52.3566
GSM2475674	26	40.3843	72.4036	46.4786	46.5249	51.4699	34.4097	48.574
GSM2475676	11	33.8641	56.5968	37.8139	58.7505	38.6829	34.489	48.4092
GSM2475677	16	37.7574	58.3635	50.0209	43.3274	41.8727	25.8999	46.6782
GSM2475678	12	37.8471	61.2676	43.1968	46.6791	42.1125	24.6853	49.6355
GSM2475679	31	38.9956	56.5499	41.6954	49.5196	37.9914	20.6315	49.1653
GSM2475680	22	36.4757	61.1079	41.9193	47.4005	44.6373	25.8661	48.1563
GSM2475682	19	38.4014	51.5027	44.466	40.9437	42.8819	40.9041	54.7327
GSM2475683	22	40.2938	66.2309	48.2528	47.2627	37.0391	26.5067	47.3707
GSM2475684	12	33.1707	57.8311	43.0377	48.812	43.3348	32.8029	49.629
GSM2475685	11	40.7899	75.8773	52.8119	50.5181	44.9295	22.8065	42.9205
GSM2475686	13	41.5722	71.7986	46.0607	50.5728	45.8772	42.9538	50.6414
GSM2475687	48	37.0578	69.9447	44.8856	47.3078	47.3031	37.0259	56.3186
GSM2475688	22	36.3352	58.9092	43.6679	46.5243	37.6184	30.0613	51.109
GSM2475690	12	36.0009	65.4755	39.0529	47.8177	34.2569	20.4682	57.3269
GSM2475691	10	36.9313	56.3787	42.3241	50.5429	40.3233	28.1165	50.1177
GSM2475693	21	37.2844	58.0889	47.4113	45.6865	41.0549	31.4402	51.8788
GSM2475695	21	29.9274	60.1277	46.4093	47.1716	40.0228	26.8883	55.1106
GSM2475696	22	29.5042	50.8169	45.9909	45.6129	31.6386	22.5895	50.4417
GSM2475698	37	27.2929	67.8079	34.9561	51.5352	38.6654	26.7436	49.3547
GSM2475699	31	54.8037	80.3705	43.9487	51.852	50.4972	23.1276	48.1112
GSM2475700	22	54.7149	73.19	53.458	52.9479	46.7806	44.2396	55.3443
GSM2475707	22	64.2926	84.7637	56.1942	65.6946	54.3936	53.3729	58.4746
GSM2475709	40	39.3277	74.1559	51.6033	57.7033	54.7879	51.9885	60.1618
GSM2475710	30	31.5009	73.9381	45.4978	56.2748	47.6713	39.9383	56.3996
GSM2475711	30	42.7929	89.1883	53.0906	60.7613	48.9119	39.0481	58.8268
GSM2475712	20	48.3952	83.5795	52.7135	47.6383	51.6721	56.2799	58.1266
GSM2475714	22	32.9571	70.1957	51.4491	52.8571	42.9558	38.8579	52.0074
GSM2475715	18	31.9116	74.6914	53.7583	54.2475	41.3756	20.7457	44.2666
GSM2475717	42	57.2078	75.3114	46.1175	59.8657	50.2514	36.3143	58.2867
GSM2475721	21	56.8173	100.754	58.5173	60.2389	52.4521	49.1191	59.0091
GSM2475723	42	38.8184	88.9795	52.8337	53.504	43.0351	43.5368	55.4075
GSM2475724	35	58.6655	93.4213	53.8718	56.0254	61.8612	44.3697	51.0438
GSM2475726	32	52.1257	86.9922	46.2968	64.6147	51.4946	51.2064	66.014
GSM2475727	35	52.7612	74.9501	50.4006	49.7471	59.7956	44.4402	60.1602
GSM2475728	42	58.611	93.7732	56.5095	51.8279	55.9942	49.1662	57.3912
GSM2475730	30	47.3641	85.5638	48.7116	56.7403	48.9053	47.7576	45.8323
GSM2475734	50	32.4419	71.0754	51.9883	54.5871	50.5141	34.8448	55.063
GSM2475736	22	44.0444	59.427	42.8948	43.7676	49.6019	54.1195	52.1047
GSM2475737	19	36.6662	83.0646	54.0502	53.5104	51.6942	46.1943	57.6772
GSM2475738	44	40.4594	76.1453	48.9527	57.2935	53.0115	50.0155	53.5524
GSM2475739	25	32.1908	65.2063	51.9878	56.1032	53.248	33.9449	64.8966
GSM2475740	18	35.7689	57.4893	49.7152	46.2503	41.4457	35.7086	43.2609
GSM2475743	19	36.3467	68.7443	49.8407	46.5468	42.485	28.0178	58.4451
GSM2475744	19	37.7423	61.4927	45.0351	47.9341	43.7384	36.0993	58.4249
GSM2475745	40	49.161	70.7515	42.1258	59.0442	44.3886	50.3034	47.4387
GSM2475746	18	34.4154	64.8672	49.5594	51.0769	44.074	29.8389	44.7295
GSM2475747	26	46.4448	70.5435	52.0095	46.2346	48.1494	27.1104	48.4498
GSM2475749	23	48.0627	65.0609	43.4524	51.2127	40.351	37.671	52.7175
GSM2475750	18	34.1245	72.7198	46.6347	57.6542	40.9351	34.9848	60.7506
GSM2638036	85	121.965	29.0676	50.506	54.5442	71.8735	36.9361	36.8618
GSM2638037	85	96.3806	54.6856	55.2735	34.9762	82.8979	61.5664	46.2351
GSM2638038	84	104.885	19.9229	45.0223	55.2734	82.0076	46.1056	45.5065
GSM2638039	92	130.754	18.3952	48.2222	52.2641	75.7073	41.6981	40.2987
GSM2638040	92	89.3903	53.6138	54.3391	30.0891	82.7762	56.3819	48.2287
GSM2638041	86	134.527	25.5322	47.5945	38.23	77.6755	26.2429	44.1921
GSM2638042	86	101.319	66.3517	56.0149	30.8329	85.7083	63.4437	48.1912
GSM2638043	83	119.578	15.0802	46.8433	44.2306	62.493	25.6754	29.1078
GSM2638044	83	92.2832	55.9184	55.64	29.8977	78.1641	57.4903	43.5066
GSM2638045	83	124.951	35.394	54.4499	52.1265	75.567	31.3585	37.0068
GSM2638046	83	101.229	59.4099	54.383	38.2517	85.0935	54.8186	43.1552
GSM2638047	84	122.188	31.9034	49.5195	47.2068	71.7142	28.4304	31.5269
GSM2638048	84	97.4039	62.4663	50.2141	33.8771	75.062	46.5598	54.1649
GSM2638049	83	139.445	23.9167	47.845	51.2157	84.678	28.2064	44.482
GSM2638050	83	94.818	53.2932	54.3025	34.3599	87.5404	59.5581	48.9659
GSM2642537	26	77.5617	52.7236	45.7179	33.0915	97.9373	67.7862	39.664
GSM2642544	47	70.8647	67.7339	44.7945	34.3993	99.8273	86.1355	59.6054
GSM2642556	36	73.2779	64.6045	47.2962	33.4182	105.038	72.4906	50.1365
GSM2705369	17	59.2553	39.7812	53.0768	22.257	67.5249	40.9163	38.6215
GSM2705372	59	79.2669	62.6179	50.282	30.3757	95.2895	54.4999	50.4907
GSM2705373	56	80.2969	68.0319	51.3336	45.8913	101.588	85.0104	66.1006
GSM2705374	16	59.6556	42.5641	49.983	32.1215	82.4353	56.2267	41.9548
GSM2705382	18	63.3215	50.6738	51.1977	21.1727	72.1991	45.3646	42.3813
GSM2705390	70	94.7966	63.3611	49.8976	40.4101	107.474	69.4836	59.9572
GSM2705392	55	90.5881	61.5022	47.9463	34.1207	111.766	69.5746	59.2756
GSM2705394	28	78.1189	45.5497	49.3536	31.2567	99.4262	61.687	49.2788
GSM2705397	34	82.9357	53.7831	51.4602	28.5079	93.5582	59.8883	55.7723
GSM2705398	75	88.4203	75.8491	52.601	43.8577	98.3832	79.7507	60.1906
GSM2705407	56	81.1455	66.4568	51.6256	33.8683	94.6419	66.8599	65.372
GSM2705408	61	91.4279	63.1384	52.9107	33.8861	100.944	56.9683	61.419
GSM2705409	51	86.6345	64.6084	47.408	34.7564	99.3305	66.7497	55.6031
GSM2705411	66	87.8322	76.005	55.3637	32.165	101.038	65.0618	64.4743
GSM2705417	54	88.532	59.9246	56.3786	41.5746	105.097	61.373	62.6503
GSM2705423	67	96.7202	73.4998	53.5625	35.3054	97.9829	60.371	62.7535
GSM2705424	67	86.7532	68.5831	53.2165	37.5595	105.188	63.8046	65.615
GSM2713968	25	81.5036	80.5467	58.0718	34.8978	81.3335	58.2087	51.2265
GSM2713972	24	84.9307	82.476	56.4719	32.1319	79.7272	49.6039	57.5173
GSM2713973	35	98.5218	63.4935	49.9714	35.0466	98.5039	63.5908	56.1754
GSM2713977	37	80.8175	79.1407	56.523	39.6955	92.6234	58.8937	53.1136
GSM2713981	41	91.1329	66.5674	51.1144	38.1679	93.725	55.2392	48.594
GSM2713986	29	88.5287	65.0005	50.9502	36.4802	91.0294	60.5803	55.294
GSM2713987	25	91.3227	65.9805	54.771	44.5248	90.7855	60.3252	46.964
GSM2713989	36	89.3584	80.9759	52.1156	40.8302	94.8131	71.3639	54.4747
GSM2713991	23	91.3753	72.5289	52.2934	39.8538	95.9546	68.6527	51.7264
GSM2730425	58	59.8453	87.5688	40.0977	47.8633	72.7341	74.0107	51.9167
GSM2730426	42	56.9523	79.9056	43.8931	45.0695	67.3474	74.9139	59.945
GSM2730427	27	49.9745	77.1725	39.232	48.4068	76.6267	54.182	47.5417
GSM2730428	38	58.0059	86.7619	41.8863	53.9817	76.774	58.3424	59.0918
GSM2730429	52	55.2445	72.5322	40.8977	54.6045	68.6213	71.0462	48.8067
GSM2730430	48	48.5852	61.9801	43.1353	45.3623	60.3368	63.1604	50.3637
GSM2730431	55	56.7862	64.2282	44.2938	46.7902	69.474	75.3411	53.4071
GSM2730432	35	53.8763	69.2618	45.9481	42.3338	87.8555	63.9108	45.9675
GSM2730433	40	46.4869	62.2728	43.1208	39.5438	65.6669	65.3978	54.0682
GSM2745899	36.48	85.3668	62.9412	54.0154	30.1674	103.634	55.6548	58.2036
GSM2745900	68.54	85.6134	71.3597	51.7945	41.4811	118.53	71.218	60.2761
GSM2745901	3.978	52.0339	34.6967	58.7482	31.339	79.3508	40.7709	31.7999
GSM2745902	28.35	82.0388	58.9773	49.5672	28.939	93.464	51.2896	49.2177
GSM2745903	38.39	73.6186	59.965	49.1992	30.7044	107.88	65.2531	46.4491
GSM2745904	64.52	84.7393	71.8872	53.4894	32.3308	115.609	70.1099	60.8802
GSM2745905	30.02	75.5348	59.373	51.8012	27.7696	98.9448	55.7393	51.3492
GSM2745906	46.57	76.591	69.9272	50.7786	34.3082	102.151	63.2897	54.6583
GSM2745907	20.85	75.6398	52.4229	52.5508	31.4933	92.3778	50.7309	51.3058
GSM2745908	46.08	90.588	68.7623	51.3877	32.8163	106.954	52.7214	58.7612
GSM2745909	4.649	50.305	40.5361	49.1492	24.7147	77.747	50.976	30.2458
GSM2745910	14.54	60.502	51.9514	50.206	28.1445	91.9457	48.4697	37.9156
GSM2745911	13.33	59.7647	34.9645	49.1937	24.6291	84.9206	43.3268	24.2526
GSM2745912	15.22	64.8835	51.142	51.0908	26.7663	85.5823	42.2423	36.51
GSM2745913	8.249	50.6133	39.4213	56.4479	29.167	86.6559	38.2747	41.8503
GSM2745914	65.58	85.7781	75.7979	53.7372	29.0274	114.298	71.9116	65.5251
GSM2745915	23.22	71.6427	54.1863	51.3303	29.2305	98.7218	54.5649	45.2674
GSM2745916	22.5769	74.5292	59.9653	51.9774	31.2941	100.922	56.9032	50.4776
GSM2745917	27.4806	71.814	57.1718	50.8314	29.2578	97.1324	58.7486	46.9967
GSM2745918	16.715	73.8704	45.457	49.8521	31.0582	91.4065	58.5496	44.3127
GSM2745919	2.71328	45.8847	27.2027	49.247	25.3389	80.1961	45.9656	31.2351
GSM2745920	5.34169	71.3254	48.2552	52.9036	28.2862	90.9054	50.0009	40.7209
GSM2745921	4.70649	43.7212	34.3239	52.0497	23.122	74.9081	43.604	27.4433
GSM2745922	26.7276	72.0027	57.3711	50.7625	32.0987	94.7384	54.6856	42.9563
GSM2745923	3.04457	42.1515	51.1215	52.4829	35.3466	75.6235	55.9465	43.4744
GSM2745924	13.6896	65.7861	52.5508	52.9982	29.3203	85.1536	53.8954	37.9547
GSM2745925	15.483	48.3956	37.8487	53.2525	24.1665	83.1542	52.91	35.4953
GSM2745926	15.3214	66.386	50.4958	50.3956	26.5174	93.4716	53.2723	45.4288
GSM2745928	2.02333	33.7447	31.6441	51.4139	19.1349	71.8915	36.2163	24.4683
GSM2745929	6.33556	64.9065	55.4897	52.2126	32.0087	96.2437	53.8011	39.7398
GSM2745930	22.158	78.9001	52.7866	52.0701	26.2108	98.7261	57.9129	48.7747
GSM2745931	14.0921	60.3857	45.2646	49.4523	25.8333	90.6939	51.051	42.3851
GSM2745932	16.6849	77.6927	65.414	51.8264	31.2435	98.9404	49.1003	50.436
GSM2745933	22.7111	80.0537	56.507	52.5562	31.1857	97.5041	57.9569	49.3445
GSM2745934	13.1612	62.5319	52.0305	51.0439	26.0621	95.5366	55.2971	46.9621
GSM2745935	45.9479	86.3805	72.4409	50.2036	34.473	103.4	59.8548	64.1136
GSM2745949	16.6384	59.7351	54.9905	52.0188	28.7042	98.0094	58.9088	42.6731
GSM2745950	18.7192	68.3693	62.4345	48.856	28.5156	98.1714	53.5937	43.1282
GSM2754498	15	57.2609	54.6736	57.0052	39.5068	7.51276	-2.98724	29.859
GSM2754499	13	61.3671	50.1241	59.1397	52.426	38.6741	26.1753	34.355
GSM2754501	15	57.7145	59.8539	58.561	54.5941	41.6726	24.0392	43.6129
GSM2754504	13	57.5066	60.7855	58.308	53.7334	36.6399	17.9368	38.7964
GSM2754505	15	59.2558	44.8909	56.1919	36.4254	8.75591	3.11038	34.4574
GSM2754508	15	53.5768	55.5639	59.3304	43.9949	18.1019	7.11421	36.7734
GSM2754510	15	59.5749	48.7461	55.2823	38.4422	22.9865	10.3899	33.5189
GSM2754511	15	58.0055	46.243	58.5022	47.0647	27.4055	9.14362	40.554
GSM2754513	16	62.3052	60.7491	54.6049	47.0312	36.9304	24.2594	43.7668
GSM2754514	16	68.9801	47.842	54.7624	40.5036	24.0072	16.5183	36.2841
GSM2754516	16	56.2612	49.7542	56.4625	47.3883	31.2295	14.007	41.2664
GSM2754519	16	51.2518	54.585	59.173	42.9131	5.58811	2.16038	30.5324
GSM2754520	16	64.4619	48.2998	58.5481	48.9851	26.8045	17.7066	30.4348
GSM2754522	16	59.2827	50.8073	59.7129	48.6488	22.1205	7.48032	35.2241
GSM2754523	16	70.5419	46.3875	55.6851	56.2085	30.0464	30.1209	46.9605
GSM2754525	16	75.9107	48.7654	58.5851	49.1742	19.9482	18.327	36.3989
GSM2754528	16	66.6113	47.9714	58.1893	42.6113	7.95661	22.258	40.5703
GSM2754531	16	71.7809	63.9553	54.6653	51.7539	37.5954	37.0025	47.8961
GSM2754532	16	66.6408	74.2596	57.4659	55.8059	36.8224	31.5161	43.2942
GSM2754534	16	62.103	58.3329	57.255	45.4405	19.7296	18.6113	34.2676
GSM2754536	17	77.7415	58.7131	61.3145	50.6822	11.8168	11.1569	34.1868
GSM2754537	17	71.5938	69.4406	55.7937	53.3032	27.5211	33.3358	46.9779
GSM2754540	17	73.8008	55.6646	59.2857	44.4347	19.7612	23.0192	38.6867
GSM2754541	17	79.5259	70.7239	55.9692	52.8444	38.5229	41.0819	47.0919
GSM2754544	17	70.2166	63.3734	56.4275	46.854	12.8863	15.5241	32.413
GSM2754546	17	67.7678	57.3072	54.6489	47.2566	14.6851	26.4122	35.0444
GSM2754548	17	63.3405	58.2032	58.311	46.1254	6.92711	11.2073	39.1626
GSM2754549	17	71.1016	59.1186	57.9651	50.8687	29.7243	23.8263	37.5826
GSM2754551	17	63.4314	67.7452	58.5191	54.849	22.665	37.3075	44.4409
GSM2754552	13	59.5252	60.3134	58.61	58.0798	47.5563	19.6966	47.7861
GSM2754555	17	65.3484	54.7125	58.3042	49.2549	20.0573	7.47316	35.9133
GSM2754556	17	55.645	46.3984	60.4694	47.2712	18.0463	5.64119	30.3674
GSM2754559	18	66.2468	64.1838	61.2304	47.5049	27.6455	21.2248	41.0887
GSM2754560	13	50.9212	51.7799	57.6511	53.9106	46.7132	11.0495	38.8094
GSM2754561	18	69.4275	62.151	59.152	56.6766	39.5959	41.6523	51.8165
GSM2754563	18	64.2337	67.3787	59.7648	53.8528	32.6158	39.1127	44.9483
GSM2754564	18	74.6432	68.65	59.8141	52.3545	35.4019	25.7674	42.3258
GSM2754566	18	68.1328	57.4884	57.6863	49.8188	33.4153	27.0813	47.8305
GSM2754567	13	58.6149	59.6613	57.7775	53.6075	50.1447	24.3173	47.1852
GSM2754570	13	59.0192	47.7618	58.2848	52.7457	28.242	11.2512	33.6049
GSM2754571	13	57.2551	47.9447	58.4869	49.4234	26.0052	12.9513	28.7757
GSM2754576	13	64.8206	58.6858	55.338	54.8586	37.9869	33.8175	40.1731
GSM2754577	13	56.7191	53.677	55.0847	56.4949	45.559	28.9331	44.729
GSM2754581	13	54.8994	50.8497	58.9555	53.4397	34.5211	14.4692	37.4035
GSM2754582	13	59.3224	57.2675	56.7408	54.0189	33.8217	20.7695	38.7518
GSM2754583	13	63.0919	57.897	57.1004	52.1099	21.3864	16.0323	36.3144
GSM2754586	18	59.7483	61.0557	56.5641	50.9951	37.5706	42.577	37.4713
GSM2754587	14	60.4116	61.5854	53.3511	48.3203	29.9884	24.926	44.1787
GSM2754588	14	59.8026	54.3955	55.3659	51.6529	27.8409	30.6151	41.0727
GSM2754589	14	63.1645	59.6613	55.0659	41.3198	19.0063	31.4058	38.3781
GSM2754593	14	62.916	49.9187	57.4938	44.1671	18.5024	8.52268	36.302
GSM2754594	14	67.7454	50.7135	56.596	49.4585	31.5928	24.1492	41.4056
GSM2754599	14	63.7214	49.68	55.54	44.1052	33.4452	32.0242	46.8197
GSM2754600	14	62.5663	64.6646	56.2662	49.8113	31.843	14.3478	39.3521
GSM2754601	14	57.3239	58.8517	55.5322	45.462	21.2874	14.0628	37.2563
GSM2754607	14	61.2081	48.7095	56.1908	44.3781	4.86689	6.28919	35.5048
GSM2754609	13	48.41	44.0399	54.3295	53.9464	35.8159	-0.646619	43.9854
GSM2754610	14	55.4448	57.9746	57.7683	51.963	27.2549	16.8082	34.1229
GSM2754611	13	63.6477	42.7764	55.4508	44.8011	34.9735	22.191	40.4506
GSM2754614	14	64.3414	63.1445	57.3831	49.8277	32.7984	24.5126	42.6784
GSM2754620	14	51.8188	45.6845	60.6715	41.7648	23.3141	5.69236	33.2862
GSM2754621	14	49.1887	59.3937	56.1896	48.1951	20.8745	16.4245	36.3892
GSM2754622	14	60.0925	41.6889	59.1092	40.7971	13.1563	2.71988	33.5919
GSM2754623	14	60.7629	45.7586	58.523	40.9072	18.6101	5.00301	33.1762
GSM2754624	14	53.9297	46.1583	59.4163	39.2552	13.7088	3.1251	36.7695
GSM2754628	15	67.5532	56.8516	58.9161	50.4854	20.2246	28.0701	44.6533
GSM2754629	15	64.86	54.4512	58.1502	50.2883	19.9309	20.007	41.5957
GSM2754633	15	61.5323	43.5969	59.3134	55.0744	27.7923	24.4036	35.3862
GSM2754634	15	65.081	43.7537	54.3935	49.7685	26.6174	25.926	31.9207
GSM2754635	15	66.3545	45.3126	56.89	54.7821	34.9153	27.7974	33.2453
GSM2754639	15	60.6636	61.2864	58.3044	49.4407	9.91175	24.6545	38.6132
GSM2754640	15	67.5456	66.6607	58.8051	49.9228	20.9775	20.8275	37.764
GSM2754641	15	59.2532	71.8816	57.6815	51.2948	12.7379	16.1334	35.9887
GSM2754648	15	47.2459	51.2646	58.2961	45.1006	3.95779	5.29746	26.9407
GSM2754649	15	61.196	57.1012	62.5706	51.2995	18.4652	10.7316	31.3046
GSM2754652	15	61.1597	55.4246	61.6216	53.2035	24.8083	25.9091	30.9545
GSM2754653	15	65.9697	66.6638	60.6796	56.7669	29.7254	41.3368	37.9339
GSM2754654	15	61.86	51.8606	58.5058	47.8237	21.4513	21.4888	41.265
GSM2754657	15	60.0521	55.0694	55.283	39.4092	14.7524	21.8209	37.3166
GSM2754658	15	63.4164	55.9108	56.9769	42.6067	18.0407	22.2296	33.3986
GSM2754663	14	69.3007	44.1146	56.6057	48.2494	18.599	9.20329	37.9826
GSM2754664	16	68.7527	51.7713	57.5168	50.4461	30.2875	30.5755	31.2627
GSM2754665	16	68.6217	58.9053	59.1922	47.8183	28.241	37.2119	35.0102
GSM2754666	16	70.0357	48.1857	55.3676	45.3998	17.4707	3.94837	31.2802
GSM2754668	14	54.5912	59.3288	53.4038	48.4343	28.453	7.84042	38.7835
GSM2754669	16	57.5786	53.1885	60.7694	43.7894	5.95608	7.19364	31.9302
GSM2754670	16	61.8945	57.0164	58.7641	41.7941	0.219336	7.59056	34.368
GSM2754672	16	56.0022	63.5562	59.1275	47.9041	3.45432	4.55168	33.5001
GSM2754674	14	55.2533	58.9579	56.4685	44.3554	25.7887	11.8258	37.4934
GSM2754676	16	70.5524	72.4548	56.8181	47.7513	30.6653	39.5204	43.811
GSM2754677	16	73.1786	72.5778	58.709	49.5161	31.8479	40.7471	43.1029
GSM2754678	16	72.7094	76.4286	55.8671	48.4586	31.0639	36.0276	44.823
GSM2754680	14	58.647	60.7756	52.6792	46.9283	38.0942	31.9665	30.6798
GSM2754685	16	63.5313	51.6785	57.0886	43.8015	21.4068	23.5691	36.1048
GSM2754686	16	74.6683	61.1431	58.6639	50.4742	26.2432	29.547	37.5022
GSM2754687	16	71.8611	63.803	58.5701	48.0758	14.9713	21.6795	39.3499
GSM2754691	16	65.6666	55.1544	58.0757	51.574	7.72488	24.1988	39.9957
GSM2754693	16	71.2085	60.5205	58.4612	47.5326	21.3544	29.8838	39.4783
GSM2754694	16	64.4664	60.4047	59.933	46.0997	10.0641	24.1185	39.3459
GSM2754697	16	71.9866	49.0862	59.6048	48.3899	24.1805	26.4519	43.4463
GSM2754698	16	70.235	57.1475	58.73	43.7029	17.5999	23.6269	39.9696
GSM2754699	16	69.452	58.4506	58.7418	47.4125	28.2397	29.2447	41.9899
GSM2754700	16	65.3825	53.3296	59.0331	50.4709	25.4818	26.0861	41.195
GSM2754705	16	68.5215	52.0602	58.6204	53.251	18.7036	28.8252	48.1773
GSM2754706	16	67.0846	75.5713	56.735	53.0547	26.7456	29.0235	41.0087
GSM2754707	16	64.671	66.4202	58.8907	53.8815	25.0383	27.7002	44.0975
GSM2754712	17	58.6001	59.1305	55.3655	46.0184	16.2737	33.8306	35.6753
GSM2754713	17	64.6701	68.2132	57.9021	54.2344	28.1107	46.4003	42.6069
GSM2754714	17	54.5672	64.2301	59.7484	51.4526	20.4394	25.0038	37.8451
GSM2754717	17	75.2024	67.0721	61.8038	55.4742	21.0318	35.4803	42.5833
GSM2754718	17	68.5051	68.9355	62.4416	52.2847	37.2277	29.6203	48.5078
GSM2754722	14	54.0585	57.5848	59.4673	40.8742	18.6118	3.73958	32.3744
GSM2754723	17	80.8663	54.2081	55.1071	54.5022	39.484	48.5341	50.3076
GSM2754726	13	59.5331	55.7978	57.9712	51.2425	34.9363	9.99429	32.8773
GSM2754727	14	62.1706	46.7027	56.5618	44.5585	25.0873	9.77337	32.1502
GSM2754730	17	69.5046	59.14	57.98	48.8289	25.7808	31.9122	36.095
GSM2754731	17	69.1677	57.772	57.3465	51.8575	27.4049	36.5749	37.2756
GSM2754732	15	64.8526	52.5914	54.9025	44.9107	21.6953	14.9882	45.4713
GSM2754734	18	57.196	66.495	55.9223	47.865	13.5438	25.5049	38.3734
GSM2754735	15	64.3858	44.0509	59.3554	48.663	22.9006	10.9673	35.6924
GSM2754740	18	55.4279	61.7377	56.2036	53.124	32.8307	38.3559	50.4505
GSM2754741	18	73.669	69.0207	51.4718	49.5129	36.0664	41.2749	50.5392
GSM2754742	18	56.1928	62.2253	51.1599	38.7519	27.375	43.354	55.2168
GSM2754745	18	67.5497	55.5873	54.7293	45.9615	20.0533	24.8611	41.0958
GSM2754746	18	65.473	53.1494	55.0505	51.9064	32.6448	19.9898	39.9414
GSM2754747	16	59.9826	51.6472	57.454	56.8976	26.555	13.338	31.4845
GSM2754751	13	61.7758	54.2318	59.3341	55.9761	28.8316	15.4895	42.2126
GSM2754759	17	64.7612	54.3125	55.2333	49.1929	31.2866	12.1564	36.0066
GSM2754760	15	56.4807	61.6223	56.7681	47.437	22.692	11.2978	38.4857
GSM2754761	15	60.1582	51.0804	57.5739	49.6514	23.6005	11.7525	38.4064
GSM2754762	15	56.3056	54.9921	59.1662	56.3294	41.897	19.6123	44.5331
GSM2754765	15	49.1798	55.2922	57.3015	55.1987	35.4841	10.7277	40.2419
GSM2754767	15	62.1193	53.8292	57.5027	49.7695	44.1323	28.1614	39.5157
GSM2754771	15	56.6757	40.7985	59.1116	47.0151	14.3066	12.2866	38.0832
GSM2754773	13	60.9303	50.1399	59.5503	53.8194	38.8201	12.223	34.7063
GSM2754774	15	66.3857	57.3306	60.3971	42.1282	24.5687	22.3127	36.3952
GSM2754775	15	65.8382	54.5138	58.9749	39.6229	20.7356	17.3135	40.9784
GSM2754777	15	62.3301	56.0428	55.8727	44.0787	28.1487	17.2629	40.4292
GSM2754778	13	58.6146	53.4903	58.4497	56.1654	28.886	18.1964	42.5908
GSM2754779	15	64.5305	48.5772	57.2541	53.7225	23.2295	18.7965	38.2711
GSM2754781	16	64.1199	53.5289	56.3735	45.3479	40.5642	23.9589	50.7351
GSM2754782	16	70.1914	53.7229	55.1577	48.8798	22.6713	24.6197	39.67
GSM2754785	16	57.5438	46.5613	56.8424	39.9781	32.1435	16.801	41.2646
GSM2754786	13	58.7332	57.6359	59.3765	51.6935	45.6033	33.0624	37.306
GSM2754787	16	63.2393	58.8592	58.7529	47.6249	23.1226	23.6232	41.7929
GSM2754789	16	55.0877	47.924	58.8766	44.1856	5.79299	5.20464	30.0529
GSM2754792	16	61.1983	52.8209	59.2205	47.4938	24.4815	12.966	35.2292
GSM2754795	16	66.2313	50.6376	59.7045	46.791	24.4722	10.8284	34.9275
GSM2754797	16	69.5897	46.1058	58.8953	44.9438	28.063	28.0707	40.4426
GSM2754798	16	70.5291	50.4347	58.059	45.1561	7.75961	15.4758	44.7347
GSM2754801	16	69.8255	55.8342	54.8668	46.3469	32.22	32.453	49.1977
GSM2754803	16	65.9905	53.3613	57.8996	41.642	25.4372	21.0629	42.2077
GSM2754806	17	70.9721	58.3119	58.4948	49.1104	25.3903	15.5133	41.6572
GSM2754807	17	69.683	63.0694	57.1469	53.7089	26.9828	28.3443	44.6541
GSM2754810	17	73.1707	51.8245	59.9517	47.6773	22.1852	19.0028	37.6127
GSM2754811	17	68.6024	59.1974	54.5618	58.9	30.1632	36.8044	39.6938
GSM2754814	17	64.3702	57.904	55.9506	47.0874	17.8951	26.5229	40.0412
GSM2754815	17	69.305	58.2919	56.0642	50.0017	17.1032	24.8964	35.8132
GSM2754817	17	67.5202	58.0072	58.7064	51.3766	15.0805	9.22741	38.5522
GSM2754818	17	71.4682	58.1088	57.8031	52.3435	29.4223	30.6152	37.5224
GSM2754823	17	61.8092	54.6793	59.0949	53.1515	28.2907	20.011	36.828
GSM2754824	17	54.0437	49.8973	62.939	47.7247	22.3718	12.8802	28.1773
GSM2754826	18	67.6859	59.0199	59.4804	44.6286	27.907	30.4869	40.6107
GSM2754829	18	76.9252	67.4789	60.9912	55.2639	32.5081	49.9223	54.5499
GSM2754830	18	72.8729	60.7179	58.9494	43.8846	24.4453	32.8263	40.3594
GSM2754836	13	66.2564	46.3276	57.6304	46.4259	28.5097	21.9843	40.5222
GSM2754837	13	64.6973	49.7421	59.4781	48.6578	31.3912	18.283	34.2812
GSM2754839	13	61.5963	66.5183	58.367	60.3634	50.3461	28.1656	46.2785
GSM2754843	13	69.9329	55.9479	54.7702	57.4572	45.8331	39.9126	43.3787
GSM2754845	13	64.1293	48.2658	54.8682	53.5998	42.688	33.4348	48.2833
GSM2754847	13	56.6081	52.573	58.6459	59.7058	53.6573	13.3306	44.3402
GSM2754851	13	52.2111	50.5252	57.4491	51.4562	30.2658	7.38309	35.8597
GSM2754852	13	60.9526	51.2445	56.0531	48.3601	26.205	18.5903	36.6701
GSM2754853	13	56.7625	57.3438	59.3864	54.8212	47.3958	27.5194	48.1561
GSM2754854	13	65.3706	50.876	58.2597	48.2476	17.9795	10.8497	36.1656
GSM2754857	18	62.9181	59.6073	57.2219	47.3178	35.8939	43.3825	38.4525
GSM2754858	14	62.8795	59.7726	56.3784	50.6614	34.2705	30.0425	47.6104
GSM2754859	14	57.5423	65.9023	53.0643	49.4666	42.1667	26.9172	47.0528
GSM2754860	14	70.4347	60.7075	54.4911	45.6919	27.9078	27.0565	40.3826
GSM2754864	14	61.3552	48.5128	57.61	46.2406	21.2396	7.78042	37.6778
GSM2754865	14	62.6827	54.2674	59.4813	47.7912	37.3092	21.6763	41.6434
GSM2754866	14	71.4042	50.3395	57.5461	34.2022	32.2302	-0.239248	44.7495
GSM2754870	14	67.7151	41.5812	55.4374	49.6011	32.5752	33.7203	46.6954
GSM2754872	14	57.8008	50.764	57.6145	48.1995	19.1809	4.6849	39.0064
GSM2754877	14	58.7314	39.7469	58.116	37.1351	15.4057	18.7714	32.0678
GSM2754878	14	68.6508	62.324	58.7048	54.9068	27.7242	29.0213	41.8655
GSM2754879	14	62.4613	59.2655	55.522	55.1762	39.4587	26.3325	38.9254
GSM2754886	14	61.3694	47.0066	62.2728	37.4091	17.303	10.4076	40.3887
GSM2754888	14	60.5387	44.6516	58.9412	39.3394	14.9587	10.1388	40.3514
GSM2754889	14	70.939	45.8118	58.797	37.1336	27.1755	8.32466	42.5011
GSM2754890	13	45.5116	47.6636	55.1906	50.1858	32.9251	5.67921	45.016
GSM2754896	15	73.5983	47.4688	57.8016	44.6354	21.0171	30.3516	47.0589
GSM2754897	15	70.7535	56.4109	57.8889	43.0326	16.9547	23.4217	46.7006
GSM2754902	14	60.2198	58.8841	56.5846	51.7627	33.1954	26.9333	43.352
GSM2754903	15	60.6518	47.2068	59.8616	52.0409	26.2422	23.8222	32.9742
GSM2754904	15	67.4232	42.5578	57.0928	48.9115	28.8863	30.1192	36.4978
GSM2754905	15	69.9671	47.9576	57.6395	50.4947	32.7954	29.4799	34.8961
GSM2754908	14	58.4893	55.3432	56.3712	47.214	30.346	10.3939	39.8858
GSM2754910	15	66.4163	66.1763	61.3974	62.0164	22.1568	17.2926	44.8293
GSM2754911	15	63.0727	73.6037	62.0217	51.7116	19.4753	24.3503	37.8951
GSM2754912	15	64.247	73.2517	61.3696	51.3788	27.3632	23.3394	43.8875
GSM2754919	15	52.3704	48.1402	58.6375	49.102	1.88624	2.79911	30.3313
GSM2754920	15	62.9707	65.6306	62.6654	52.7379	21.0299	13.07	35.2949
GSM2754921	15	57.6346	61.0186	61.958	55.0079	18.0409	16.7931	38.2043
GSM2754923	15	66.3225	67.1619	66.7596	45.9387	30.0269	22.0514	39.3588
GSM2754924	15	61.83	56.7667	60.9813	48.5402	30.6599	34.4528	41.4019
GSM2754925	15	73.9852	54.5066	59.5788	48.6561	24.4513	22.7451	45.9237
GSM2754927	15	65.0847	59.187	58.7267	38.0113	14.8209	19.3374	35.2991
GSM2754928	15	64.5039	52.6746	56.1904	44.7548	25.9795	30.8442	40.8344
GSM2754929	15	64.7008	56.6233	57.1195	49.5503	18.6197	31.4282	40.1598
GSM2754933	16	61.8713	44.3368	56.9204	40.32	15.5113	29.8706	34.3423
GSM2754934	16	69.5505	55.3942	58.7648	43.6017	26.496	27.081	35.5831
GSM2754935	16	59.1772	55.0015	56.1113	45.5613	15.922	8.53403	32.1751
GSM2754938	16	63.073	53.1506	60.6911	47.9026	9.73807	12.624	35.9016
GSM2754939	16	62.3022	67.6515	58.5709	46.669	7.86213	7.37287	36.8036
GSM2754942	16	75.5429	65.3677	58.5102	46.4354	33.1782	45.2817	48.7151
GSM2754943	16	74.8185	68.2441	59.6498	49.7726	27.3456	46.811	43.6876
GSM2754944	16	76.7026	70.8313	55.9068	47.0696	35.0369	48.6768	47.5955
GSM2754949	14	65.8233	49.6151	57.1537	48.2356	22.525	11.6023	39.9358
GSM2754952	16	70.1043	49.8374	56.7754	56.2202	14.195	30.7431	43.5713
GSM2754953	16	78.3242	68.1771	56.4553	52.8818	33.1034	38.6365	42.7767
GSM2754954	14	57.5176	47.2024	55.0426	48.303	31.8562	6.54743	37.6115
GSM2754955	16	70.6926	54.067	58.9379	43.5836	12.9162	22.8725	42.4586
GSM2754960	16	70.4827	52.1225	59.2387	49.1231	14.44	29.6957	41.9731
GSM2754961	14	53.5893	61.6911	57.7598	48.813	35.5338	25.6798	46.1723
GSM2754962	16	77.587	60.3207	58.6412	47.9002	20.7403	36.9267	42.7268
GSM2754963	16	74.7858	56.0376	60.048	43.6806	12.7175	25.0415	39.8544
GSM2754966	16	66.4618	48.033	58.9865	47.4192	23.1311	29.5063	46.1642
GSM2754968	16	65.1455	43.3486	58.8874	43.9427	19.1271	24.6848	43.8074
GSM2754969	16	74.1379	48.472	59.5623	45.4229	21.2713	34.9078	43.8443
GSM2754970	16	67.3078	56.5277	58.6353	49.088	22.1225	31.9545	47.565
GSM2754975	16	66.0047	49.8222	60.1356	50.8216	22.673	34.643	47.5586
GSM2754976	16	63.337	62.5881	58.7997	49.8953	27.3598	36.1082	47.2465
GSM2754977	16	66.4148	58.651	59.7847	52.6021	28.1741	27.7438	48.6084
GSM2754982	17	66.9513	70.5985	55.2298	42.011	18.5959	53.7885	57.4746
GSM2754983	17	61.6217	58.9495	57.4896	51.2208	27.6085	43.3966	39.2627
GSM2754984	17	65.7281	65.0456	57.6428	50.4227	22.5685	37.3512	37.4935
GSM2754987	17	70.2304	68.75	59.0853	51.2869	24.9121	35.5888	38.4325
GSM2754988	17	70.4696	64.3424	60.8928	57.32	18.126	28.4284	42.0386
GSM2754992	17	66.2877	51.5536	56.2079	52.8238	28.4347	52.8643	51.8325
GSM2754997	17	76.1862	54.6338	59.7031	49.0235	25.6049	32.6235	41.7663
GSM2754998	17	73.9766	58.4848	57.9041	52.6413	30.6066	33.3811	37.3167
GSM2755000	18	62.1219	65.3482	55.354	57.9386	34.0477	34.7836	40.1204
GSM2755004	14	55.1896	49.0507	58.7742	46.4626	19.067	5.93558	38.18
GSM2755007	18	63.492	57.2236	56.0942	58.6525	33.0367	41.5735	50.7005
GSM2755008	18	71.541	56.6864	56.9918	61.9385	33.4916	40.1525	50.0484
GSM2755009	14	63.1834	48.8222	56.9346	44.7043	27.4708	8.96608	36.503
GSM2755010	18	52.0666	53.3431	52.2557	57.3827	11.6075	46.1621	53.4771
GSM2755014	18	67.3475	58.3416	54.1013	46.9942	29.7926	24.9074	40.2449
GSM2755015	18	66.7065	57.3532	52.7674	48.3722	39.4084	20.2133	42.9107
GSM2755016	15	61.1733	51.0363	55.7034	45.9095	23.1072	21.9448	43.0827
GSM2755017	16	62.9647	59.3269	56.6878	56.1303	21.9238	10.3844	35.84
GSM2755020	15	62.9348	45.9993	58.5436	47.0093	26.7863	17.493	36.9678
GSM2755021	15	58.2757	55.9849	57.8117	41.4095	28.8288	20.7005	48.3586
GSM2755029	17	66.9332	40.9512	56.109	51.5766	32.6956	24.1268	39.2482
GSM2755031	15	47.5653	47.8079	59.0513	60.9138	58.9463	26.0633	43.5509
GSM2755032	15	65.9523	46.7275	56.4903	51.826	44.6553	23.0468	39.2697
GSM2755034	15	53.7854	65.3539	57.9602	55.4959	43.2897	19.2205	43.7936
GSM2755037	15	57.7903	49.3256	60.3628	38.8402	23.5385	19.8686	38.7431
GSM2755038	15	55.2892	53.7305	58.2916	47.1817	25.3655	16.0797	40.912
GSM2755040	15	59.8195	54.5518	56.2613	44.3545	25.3802	16.6382	38.8304
GSM2755043	16	61.5355	52.9881	55.5106	50.0033	45.5926	27.942	45.2959
GSM2755044	16	65.4901	44.8608	54.0422	46.4068	23.4523	19.7279	39.7288
GSM2755046	16	52.668	45.352	58.0139	47.0044	43.1405	14.0936	41.1343
GSM2755047	16	60.3862	52.7075	58.4311	47.3262	21.7427	27.3309	44.7449
GSM2755049	16	52.8489	43.337	57.761	43.8219	8.53589	5.26334	29.9933
GSM2755050	16	60.4973	40.592	58.3383	47.1666	35.6918	16.5397	31.8012
GSM2755052	16	59.6256	41.0762	57.5085	45.1478	23.595	9.83708	32.3789
GSM2755053	16	56.994	49.7679	58.9016	52.0305	33.6976	30.4368	42.6813
GSM2755054	16	65.0469	47.2715	58.8598	50.9537	23.2445	20.0979	38.1074
GSM2755056	16	74.34	48.2105	56.9315	60.7392	41.0051	35.9083	42.3719
GSM2755058	16	65.9679	44.5292	57.7211	47.8331	26.0109	12.326	40.1663
GSM2755061	16	69.8171	51.4341	55.8415	52.8725	37.9062	27.8711	48.2221
GSM2755063	13	54.7602	54.3487	57.8661	52.6349	42.396	13.0756	37.504
GSM2755065	13	61.5189	52.7328	57.4463	57.8196	47.9748	21.6027	44.5879
GSM2755066	16	62.5015	51.2648	57.0693	43.7131	23.8688	20.5676	37.9066
GSM2755068	17	71.1578	51.9912	60.0886	53.8455	22.9988	10.4719	36.0105
GSM2755069	17	64.9633	59.3654	53.6858	52.1983	31.2622	33.7205	43.5788
GSM2755073	13	50.3827	42.7193	57.5566	58.5625	51.4159	14.2924	46.5505
GSM2755074	17	76.9953	47.8579	58.9798	48.6828	23.9048	24.7652	36.4281
GSM2755075	17	74.0903	58.9769	57.1838	56.6204	35.889	31.0693	45.7082
GSM2755078	17	62.8331	50.7015	55.7477	44.3853	17.2742	16.9839	35.2534
GSM2755079	13	60.7485	54.5853	57.2758	56.355	53.1016	24.8606	49.9474
GSM2755080	17	66.6125	52.2961	55.2821	43.2293	15.5083	22.7131	34.3614
GSM2755082	17	66.2594	51.1549	57.4705	48.8777	21.0617	9.07567	42.8409
GSM2755083	17	68.8477	55.1297	57.8193	50.0918	32.7619	23.6775	41.3591
GSM2755085	17	63.1597	56.2834	57.8242	52.3576	22.9122	38.8436	45.0507
GSM2755086	17	62.4137	46.7924	60.5219	47.9762	27.592	23.3459	42.2644
GSM2755088	17	66.0073	42.7876	59.3599	47.839	25.7795	13.34	33.6175
GSM2755089	17	57.1372	40.614	60.749	45.2914	25.4542	5.83771	29.8172
GSM2755091	18	66.7124	52.2204	60.3323	51.2852	27.8919	19.5974	40.2096
GSM2755092	18	69.24	56.9479	60.8308	59.2464	51.5729	36.839	54.7252
GSM2755094	18	54.8302	60.3495	61.1367	52.853	36.2775	49.7556	46.7762
GSM2755095	18	75.4261	65.4056	56.1898	50.6659	29.3282	25.8137	43.4655
GSM2755097	18	72.6138	56.2411	56.6123	51.7819	33.3883	29.3295	44.9764
GSM2755099	13	61.6823	45.238	59.0141	57.0095	28.8786	22.242	47.8638
GSM2755101	13	54.8211	39.3162	58.1317	48.4361	30.9202	19.6699	36.3784
GSM2755102	13	59.493	47.8357	58.0428	53.5452	35.828	15.1308	36.1828
GSM2755107	13	67.5454	48.0415	54.9817	58.0175	48.6284	39.275	43.6956
GSM2755108	13	55.5946	47.8561	56.6194	58.9339	49.9888	28.1694	45.4009
GSM2755113	13	53.5857	51.9734	58.764	54.7431	38.2281	18.1348	38.2908
GSM2755115	13	60.0489	48.1449	57.2049	46.7832	23.7723	13.1906	34.4944
GSM2755118	18	52.7691	52.7735	56.7053	54.2482	42.1698	41.9611	39.3901
GSM2755119	14	64.9473	50.0005	55.458	54.7157	36.9722	24.9227	46.1577
GSM2755120	14	64.3766	49.4938	55.8285	48.5298	38.3167	25.004	45.1275
GSM2755122	14	63.6021	49.8424	54.7942	42.4204	27.0042	24.7866	38.8845
GSM2755124	13	50.7323	45.81	56.2888	58.4455	31.1057	3.05639	46.3165
GSM2755127	14	64.2284	40.5999	57.366	46.8863	29.83	10.1437	39.9136
GSM2755128	14	59.1103	40.3734	55.6597	47.3626	32.376	19.7194	40.453
GSM2755129	13	65.2396	39.3481	57.999	57.6022	45.3504	25.6512	45.0627
GSM2755130	14	65.087	46.3922	57.794	34.7573	26.7802	12.9859	40.9235
GSM2755136	14	73.0675	34.1982	52.9114	54.6878	46.6232	25.8261	47.6806
GSM2755137	14	64.4876	51.1432	56.9725	50.0683	34.9815	23.5148	41.1783
GSM2755138	14	53.3377	55.1754	57.1598	54.9154	39.0838	16.9866	39.4324
GSM2755139	14	55.9987	55.5611	53.8656	51.5261	36.709	15.4461	34.1316
GSM2755145	14	63.9526	47.5169	60.3353	41.1932	3.3088	0.1047	37.4686
GSM2755146	14	55.8654	43.8481	56.2157	45.7992	12.9841	18.3099	36.9357
GSM2755147	14	56.4237	45.1746	58.3025	52.9672	34.5371	6.78002	35.4321
GSM2755154	14	64.2583	43.1985	61.4428	46.7891	18.7504	22.4382	41.076
GSM2755155	14	66.037	34.9436	59.6723	45.1042	23.6676	15.0039	37.5518
GSM2755156	14	55.855	33.3612	57.42	37.286	20.7607	12.0106	31.9093
GSM2755161	13	63.0265	49.1818	59.1326	55.3038	43.0279	28.2726	34.004
GSM2755162	15	61.4617	44.6735	58.7336	47.4251	20.3464	20.3686	44.1703
GSM2755163	15	69.453	48.069	57.2188	55.8289	29.0558	21.9922	47.3671
GSM2755167	15	64.4804	39.1837	59.3241	49.3938	25.9322	20.8782	31.2131
GSM2755168	15	67.0848	41.4976	55.3222	48.8779	34.9231	26.3541	34.2347
GSM2755169	15	62.5809	39.2284	59.0988	49.0603	31.4298	23.1408	33.5543
GSM2755173	15	65.7408	69.2161	59.379	52.2463	24.1961	15.639	42.1333
GSM2755174	15	64.1581	67.4193	60.9993	51.5803	31.5768	17.5784	41.6972
GSM2755175	15	68.2895	69.6591	59.1869	51.9747	33.1033	19.6141	42.4533
GSM2755180	14	66.1772	42.9231	56.3996	45.4625	22.7497	12.0245	37.5168
GSM2755184	15	49.4388	50.2164	60.4437	49.9374	3.41023	-3.0305	27.1203
GSM2755185	14	51.9199	40.9335	53.8386	47.2025	32.4985	5.70418	39.1077
GSM2755186	15	61.9703	47.5156	61.8223	48.8244	18.7839	11.7091	38.9021
GSM2755187	15	50.2218	51.082	60.3502	46.1271	9.01598	20.16	34.834
GSM2755189	15	67.4947	38.6542	60.2663	45.3054	37.1161	28.4408	38.126
GSM2755191	15	61.719	50.3361	59.3024	48.6218	26.4975	41.3209	39.6332
GSM2755192	14	56.5721	44.818	57.1345	43.7721	36.172	13.4176	38.7062
GSM2755193	15	64.4243	54.3237	59.4078	53.6871	25.2305	27.3091	45.9077
GSM2755194	15	51.4224	61.8476	53.8037	53.1288	33.1945	50.1282	48.5379
GSM2755195	15	62.2477	49.734	59.4329	43.8879	13.5265	17.1064	34.9869
GSM2755196	15	51.8394	52.075	56.7253	44.1934	25.3046	33.0657	33.5213
GSM2755197	15	60.147	51.532	59.1076	51.1761	31.577	21.2981	35.4136
GSM2755199	14	50.0247	50.3079	54.0326	48.7026	34.1414	27.2976	35.1623
GSM2755200	13	50.9552	47.7691	58.8843	53.8688	36.8754	15.5841	35.7207
GSM2755204	16	68.8831	57.8623	58.8943	44.6865	32.496	34.6538	40.4748
GSM2755205	16	52.9054	51.4082	56.8762	45.096	24.0999	11.1573	34.6685
GSM2755207	16	52.755	48.5234	59.8495	36.906	4.5886	13.6402	37.7679
GSM2755208	16	57.5095	50.0166	59.3184	46.5483	7.85492	12.9572	35.4069
GSM2755209	16	56.6336	57.0889	57.661	46.8882	-0.398983	5.70603	33.1158
GSM2755212	16	68.6741	63.3245	56.7869	48.6065	35.9672	39.2182	45.7445
GSM2755213	16	75.2002	61.4946	57.859	51.9557	37.3128	41.6563	45.7073
GSM2755214	16	69.1159	66.2081	56.3053	49.1626	39.1459	42.5647	42.7363
GSM2755220	16	70.9278	44.9918	57.0194	43.0496	23.8666	24.1078	39.4585
GSM2755221	16	74.395	55.3477	57.2883	50.4111	37.4566	35.2099	37.2265
GSM2755222	16	68.0265	57.4853	58.5582	50.3084	24.1178	20.8646	48.0703
GSM2755226	16	72.0363	54.3597	57.396	53.0126	15.5837	31.4196	42.9146
GSM2755227	16	70.2135	54.9733	57.4354	48.5079	21.4085	30.9081	38.171
GSM2755228	16	66.1659	53.0162	57.6975	43.8419	16.8629	23.9866	41.5644
GSM2755232	16	60.2847	45.674	57.6204	48.2009	18.8803	23.4908	42.8705
GSM2755233	16	69.0679	48.8438	56.2071	45.8662	23.3136	25.1242	43.716
GSM2755234	16	65.2618	56.0555	57.4076	49.4455	22.5732	31.803	45.1384
GSM2755240	16	61.4372	41.2659	58.6969	51.2657	25.1873	32.1772	48.8272
GSM2755241	14	51.8265	46.089	56.3663	39.9401	13.6066	6.34778	32.3739
GSM2755242	16	59.0296	59.1331	56.6886	49.9343	30.0556	28.9118	43.4328
GSM2755243	16	59.9836	54.6294	57.2552	49.2943	29.8516	20.958	51.3023
GSM2755246	14	68.6041	44.6902	58.034	42.6247	31.7759	6.72202	36.2018
GSM2755249	17	63.0644	51.2237	56.8723	51.2677	22.9539	34.41	41.0133
GSM2755250	17	69.4145	64.9581	58.1454	57.3142	37.6052	49.1802	44.0553
GSM2755252	17	64.389	61.8002	58.2625	49.5039	28.5237	36.3157	42.4127
GSM2755254	15	63.5995	49.4815	57.3987	48.0242	27.1382	18.2739	46.3305
GSM2755256	17	69.2838	67.5316	60.8295	53.8104	32.6335	37.9007	47.2328
GSM2755257	17	61.7488	58.7654	60.3529	54.4191	23.1144	37.5687	40.4274
GSM2755260	15	61.0366	44.4064	58.6164	47.7281	27.4867	13.0557	37.2421
GSM2755262	17	77.6545	48.4694	57.0493	54.0152	45.8787	53.0252	53.4545
GSM2755263	17	62.866	41.8142	53.0704	54.4343	33.8026	44.6307	46.378
GSM2755268	17	72.6924	47.6279	59.3817	56.2074	34.6675	42.15	38.6142
GSM2755270	18	68.1759	59.8777	56.0949	51.4769	37.1246	44.7407	40.2886
GSM2755275	18	57.5426	54.4258	56.7864	56.9799	35.3743	34.2785	47.3236
GSM2755276	18	56.945	54.8336	55.6089	56.28	38.1207	35.6895	48.66
GSM2755277	18	64.8512	64.4541	52.7597	46.3604	35.9794	53.9316	50.3854
GSM2755280	18	55.1844	54.2016	54.0605	46.8451	36.0706	24.2292	45.8259
GSM2755281	18	64.2574	47.9425	53.7403	50.4262	36.6338	21.3033	42.3247
GSM2755282	16	59.9879	42.1599	57.9624	56.6637	29.0982	9.99665	37.199
GSM2755285	15	60.0949	58.8521	56.6335	49.6921	34.0603	21.7881	46.5545
GSM2755295	17	60.6135	46.9933	55.2125	51.3976	24.1742	19.092	39.3697
GSM2755307	17	39.7596	55.0937	55.9766	54.4953	24.2139	42.4642	17.9899
GSM2755315	15	50.9146	60.465	58.2072	65.6298	48.9326	38.6144	31.0275
GSM2755319	15	55.4175	58.8479	63.7756	60.355	46.3771	43.8399	23.8086
GSM2755324	15	59.7891	54.1139	65.5397	47.1799	22.7969	83.3773	28.9768
GSM2755325	16	77.5346	67.6074	71.6517	60.0328	48.3486	82.128	28.738
GSM2755326	18	73.028	68.3895	66.5653	45.0715	25.908	86.7612	24.7719
GSM2755327	18	87.275	55.4868	69.9977	66.0008	37.4753	95.4696	32.6187
GSM2755340	15	40.9592	47.5787	64.9902	55.3828	22.4019	78.5983	40.771
GSM2755342	16	71.5069	66.1998	68.0873	44.3686	8.93632	89.6575	21.0576
GSM2755347	17	64.9956	37.2908	65.888	58.5438	48.504	50.5766	23.9543
GSM2755349	17	54.8857	42.1563	60.011	57.6964	31.8464	51.6189	13.6672
GSM2755359	18	24.6449	44.7604	57.8469	55.6696	16.1913	68.7932	35.9968
GSM2755360	17	28.6812	41.1713	59.8381	65.6421	33.3306	71.1423	43.6646
GSM2755362	14	135.35	85.582	47.9069	48.5833	40.9181	131.522	65.6315
GSM2755363	14	91.9445	80.0035	47.2257	62.5174	28.7512	135.658	65.9319
GSM2755381	15	32.8218	48.0922	63.089	58.3001	14.9275	63.6316	31.2962
GSM2755430	15	18.7077	33.9723	56.6624	56.9399	32.8437	35.735	37.2524
GSM2755433	15	24.3259	41.8857	58.0428	56.7478	40.6787	38.8899	23.2568
GSM2755434	15	16.5674	39.5376	56.5848	60.3023	40.8084	47.0173	29.1972
GSM2755435	17	22.7459	42.6901	54.4286	56.7384	26.6807	48.2493	38.8715
GSM2755445	18	33.4745	51.8049	57.46	52.0001	32.8119	67.8152	36.5419
GSM2755448	17	23.6907	35.7294	55.4667	54.6694	38.405	53.265	22.5478
GSM2755458	16	100.21	99.0058	55.5672	41.4689	36.7973	138.255	63.0918
GSM2755463	18	100.698	90.0244	52.1037	58.5666	27.0046	146.203	68.5194
GSM2755466	17	85.2871	83.6239	74.9766	48.006	60.7741	99.971	57.2538
GSM2755482	16	109.014	104.337	64.8013	45.3251	44.1086	159.014	85.9616
GSM2755486	16	121.427	70.6785	52.7704	52.4431	20.08	127.076	69.0945
GSM2755497	16	120.919	59.9818	58.4759	52.3929	18.8202	115.366	49.0087
GSM2755500	16	80.8049	87.0734	55.3129	62.813	15.2955	97.1992	72.5634
GSM2755503	13	114.286	93.5228	51.9099	47.9878	16.3372	119.305	63.2176
GSM2755505	18	91.1389	79.7059	53.2477	28.0087	36.0393	145.58	71.6729
GSM2755517	15	82.6122	66.7882	62.6462	49.8736	31.1327	105.337	65.5377
GSM2755519	15	85.306	53.7674	59.3009	45.1194	27.5573	96.1981	63.6334
GSM2755521	13	77.621	69.4377	56.3098	56.6968	7.2106	102.133	55.3707
GSM2755523	13	74.616	75.1939	56.6579	63.8152	34.8517	100.846	64.7411
GSM2755524	15	78.1487	74.9933	55.5655	44.0649	25.953	124.306	62.4651
GSM2755526	18	80.3076	91.537	55.9279	59.3736	33.16	96.0244	71.4558
GSM2755527	18	81.8261	68.7903	59.5598	47.417	44.7551	96.6498	55.3606
GSM2755543	17	89.7597	73.1032	50.0893	66.7477	16.4103	112.539	63.5088
GSM2755544	14	88.6283	83.086	49.3826	44.4059	17.3191	136.686	61.6168
GSM2755550	16	116.993	78.0504	48.9598	61.7553	17.4738	114.503	54.0957
GSM2755559	14	81.4308	78.7617	53.7833	36.862	6.52622	155.573	57.1028
GSM2755560	14	71.0721	73.2317	48.5843	34.1408	18.8145	119.954	36.552
GSM2755561	15	95.4319	64.2121	55.6163	41.0119	22.1525	112.855	58.5708
GSM2755562	15	100.27	97.2728	60.641	50.9496	59.5789	144.35	69.6847
GSM2755564	15	107.704	78.3285	49.7927	44.625	47.6355	118.493	63.9116
GSM2755566	15	99.4765	80.9575	54.751	56.3271	27.4589	102.275	52.9476
GSM2755570	15	181.342	77.456	53.2836	62.6972	43.6365	117.8	77.8228
GSM2755571	15	87.2154	96.4419	59.8698	45.9982	7.66278	120.34	61.7784
GSM2755572	15	74.4624	105.808	61.1035	48.2544	33.5624	121.806	71.5978
GSM2755573	16	72.6307	103.661	54.0617	46.005	14.8631	93.445	61.3197
GSM2755575	16	123.484	82.6646	54.0496	38.4354	8.15929	129.604	61.6526
GSM2755577	16	77.6756	79.7169	57.4744	48.6951	23.0831	110.239	51.0692
GSM2755578	17	89.631	76.272	45.3956	52.8209	35.7491	129.337	56.8518
GSM2755579	17	91.6792	97.1224	62.2526	47.7546	46.6889	122.124	45.2391
GSM2755581	15	105.074	83.4967	53.681	45.3557	21.0804	132.002	66.9716
GSM2755583	17	110.428	94.9344	60.3349	50.2097	38.1165	130.218	57.0802
GSM2755584	16	114.984	88.9279	60.9156	45.9547	44.9603	169.088	66.8682
GSM2755585	15	99.3634	96.2669	57.1131	60.2139	35.8224	152.862	69.5101
GSM2755589	17	80.8261	84.5764	50.3279	65.5923	36.2757	125.845	64.7391
GSM2755591	14	90.6042	93.2912	45.8706	43.2003	-53.9407	92.085	33.135
GSM2755599	15	87.9784	58.6435	51.5373	26.9964	35.5847	91.34	71.7958
GSM2755605	15	68.253	81.1164	63.1231	43.0789	7.71644	136.577	43.4753
GSM2755613	13	105.213	78.0162	45.2137	64.3005	53.1719	73.1744	65.6608
GSM2755618	16	59.2381	54.9253	58.4111	51.8501	15.5438	82.8077	57.936
GSM2755619	17	58.9553	72.4101	50.4929	52.7657	24.4552	117.189	75.0691
GSM2755621	15	102.236	82.237	54.4481	51.6013	38.7187	145.235	65.0468
GSM2755625	17	55.5587	93.7828	71.4459	42.2775	33.226	122.559	71.9644
GSM2755631	18	100.044	64.1296	61.3486	35.7099	48.2148	136.223	68.0897
GSM2755633	14	88.7083	93.6622	49.3941	56.7541	34.5572	125.177	62.5891
GSM2755639	17	131.448	66.2461	53.3374	38.1939	53.0132	152.279	75.6633
GSM2755640	15	130.991	58.1208	57.2259	46.5732	51.3884	107.61	66.7122
GSM2755644	15	98.6399	68.0032	57.858	46.7317	24.4023	168.641	63.5513
GSM2755645	15	111.975	73.7581	50.9953	58.8939	17.3623	137.346	59.9984
GSM2755646	16	95.829	102.608	49.0919	60.6909	35.3187	141.213	64.2399
GSM2755647	15	70.787	89.3732	54.7527	61.4253	21.5272	133.855	64.9252
GSM2755649	16	97.1059	72.3831	54.4398	70.6362	31.3869	124.107	52.4297
GSM2755651	15	116.14	77.3316	62.1021	54.2404	49.3442	107.901	51.5968
GSM2755655	14	94.481	86.8806	50.1494	49.4507	7.04323	145.759	81.2756
GSM2755656	14	108.671	77.2352	52.1459	59.3067	27.768	127.971	67.8818
GSM2755661	18	107.962	80.4384	48.1733	58.1123	34.6329	127.629	72.4261
GSM2755662	16	112.452	85.7354	54.2752	63.2335	34.0809	131.059	49.9222
GSM2755663	16	110.105	91.8056	54.4918	52.7993	37.7572	123.649	63.4912
GSM2755667	18	121.831	97.9387	49.1762	53.8187	49.4718	129.602	73.7085
GSM2755668	18	115.849	75.8628	48.513	47.455	47.3892	93.0032	62.7611
GSM2755682	17	74.9934	78.7659	60.429	49.1156	34.0855	112.764	54.8786
GSM2755686	17	135.915	107.978	68.0686	63.2428	31.6687	191.424	77.896
GSM2755692	18	104.065	81.4709	56.6729	43.7841	36.1136	134.213	66.5887
GSM2755701	18	35.6508	30.1743	58.1727	49.6218	43.5261	21.3008	25.3468
GSM2755721	16	61.1417	50.6639	68.9254	60.5788	42.3507	74.8494	31.9097
GSM2755724	15	80.5838	54.6113	70.5767	43.9158	36.0942	64.6057	21.6938
GSM2755726	14	54.5906	58.5096	65.3996	57.6288	10.012	90.1421	21.5709
GSM2755728	15	94.3215	78.6937	70.4293	52.5475	46.1629	81.2963	31.075
GSM2755729	15	61.8192	48.4275	66.031	50.2153	23.4755	77.2794	27.0455
GSM2755731	13	66.8484	45.9048	58.526	45.1399	24.5256	77.6377	20.1731
GSM2755735	14	73.2196	58.3375	67.2651	53.6149	32.2377	93.547	33.7423
GSM2755736	15	92.2657	73.9762	60.2736	48.9737	60.1946	80.1501	26.3221
GSM2755740	15	25.3572	46.2088	62.1767	56.2196	20.0552	51.9711	31.3021
GSM2755742	15	37.8947	60.6334	61.5041	59.2789	23.2624	61.084	40.6109
GSM2755757	16	99.2477	100.511	60.8213	35.7457	30.3442	152.124	62.049
GSM2755758	16	88.8748	92.3451	56.0261	63.2975	20.4119	101.578	66.7956
GSM2755759	16	125.057	80.9111	60.0936	49.8439	45.1563	122.324	70.7628
GSM2755760	13	89.6527	82.6371	52.8691	50.3523	32.0072	112.277	58.1291
GSM2755762	17	82.6814	70.5539	49.9973	53.6752	36.297	114.119	70.3361
GSM2755764	13	104.882	87.1403	48.2101	50.7291	18.4791	117.508	51.9598
GSM2755770	16	149.027	59.038	58.4627	39.1287	57.3613	123.428	50.0678
GSM2755771	15	96.1785	98.7915	48.94	41.23	53.9583	127.086	70.502
GSM2755775	16	91.4117	78.365	51.0173	48.1873	40.7342	106.524	63.2929
GSM2755776	14	134.591	68.6437	44.7221	38.1906	15.9323	118.044	68.3247
GSM2755777	14	82.2789	79.016	47.7728	28.7267	39.0901	107.114	59.7271
GSM2755780	13	81.9864	80.3044	59.5015	54.8321	27.9969	108.162	58.317
GSM2755781	14	113.112	88.147	50.111	57.844	46.0518	130.59	77.2486
GSM2755782	14	96.1578	56.5844	48.868	62.7153	34.0689	110.622	49.6327
GSM2755783	14	80.6391	81.0067	49.2097	58.397	34.5857	114.657	56.4232
GSM2755784	14	69.4122	56.526	53.5626	68.8848	9.8972	104.834	62.7469
GSM2755786	18	107.483	68.2667	46.6028	62.9744	30.0186	126.442	70.0412
GSM2755787	13	82.6371	78.5882	54.1487	52.2083	47.7451	123.647	62.8153
GSM2755788	16	123.711	65.1425	58.4469	43.6014	33.6338	95.3693	63.7897
GSM2755793	16	101.122	80.1808	52.0894	61.6821	21.4331	120.675	63.2256
GSM2755795	16	91.6361	112.969	53.724	39.5944	29.5944	166.725	55.9227
GSM2755804	16	43.9403	42.4895	60.4142	39.3277	37.2304	31.2786	21.2964
GSM2755807	18	14.6016	46.7265	56.821	42.724	36.7227	28.1767	21.1494
GSM2755809	18	24.9844	42.4229	56.2903	55.8944	26.9089	40.7269	27.5275
GSM2755812	13	36.9373	42.6944	56.0052	43.2936	34.329	20.3347	17.0549
GSM2755815	14	23.8704	49.5862	53.4147	39.7711	30.9459	35.8959	21.7057
GSM2755816	13	44.0224	53.2468	55.8914	36.6142	35.2269	26.6296	20.1879
GSM2755831	14	100.498	77.2742	54.9382	46.6997	20.2322	109.983	59.0047
GSM2755835	16	123.303	67.6045	52.5381	47.4565	62.0057	116.388	76.2034
GSM2755837	16	103.819	82.7388	60.7129	39.5597	4.97195	129.585	63.8515
GSM2755838	16	84.6673	59.387	55.5476	26.5577	44.7323	127.701	68.9296
GSM2755842	17	82.6012	79.5682	63.6067	50.9487	35.2051	114.42	65.8289
GSM2755843	17	125.089	89.413	57.4959	36.8242	45.101	137.212	68.8209
GSM2755844	18	89.954	99.7536	60.3125	55.5435	21.5911	110.605	48.0864
GSM2755846	18	99.7283	79.3803	57.6807	34.4923	40.7508	123.008	76.0419
GSM2755848	15	71.236	55.7267	66.0397	52.1656	16.0421	92.537	53.8739
GSM2755849	15	82.0728	86.4264	57.6511	35.9797	46.0863	107.473	52.8816
GSM2755850	15	76.2367	86.9538	53.383	41.8311	33.8551	98.9891	52.2744
GSM2755851	15	90.7332	84.2096	55.5696	40.2371	20.024	121.672	61.3007
GSM2755853	16	93.7747	94.4938	60.4319	37.8372	52.4586	127.342	68.364
GSM2755857	18	119.804	88.5699	52.833	37.6315	36.6302	142.467	64.6372
GSM2755862	16	102.425	82.148	47.4808	77.1681	18.6015	134.964	55.0095
GSM2755864	14	72.0259	86.7044	48.3689	59.685	8.11287	129.066	55.9181
GSM2755866	18	92.5445	87.181	51.9921	56.5561	19.7871	127.143	72.0697
GSM2755869	17	93.9926	64.9224	51.8549	58.1553	30.0439	117.864	54.2903
GSM2755870	17	106.593	79.6857	42.1028	53.9329	39.2681	128.254	64.103
GSM2755873	14	117.975	98.629	52.7974	52.7733	34.0766	154.471	83.6478
GSM2755874	13	122.738	93.115	56.7039	40.9481	39.4224	125.438	69.9949
GSM2755875	17	129.341	87.1133	53.806	38.7957	26.1719	130.915	69.3734
GSM2755878	17	102.486	81.9681	53.2936	49.1169	10.801	123.402	72.1064
GSM2755879	16	98.7827	85.026	52.2375	53.6352	28.7797	127.517	62.7115
GSM2755880	15	123.665	79.3898	53.4787	43.1067	30.5412	134.022	63.6559
GSM2755881	15	91.1086	85.4044	53.5973	44.9186	32.2734	131.424	59.774
GSM2755882	16	127.161	98.5796	51.8666	57.3013	27.9061	130.147	61.4866
GSM2755883	15	132.392	76.3066	46.8477	53.7628	44.335	128.193	67.3427
GSM2755884	15	124.457	93.3562	56.7385	49.6936	57.3589	148.018	63.4881
GSM2755889	18	88.9384	93.4259	51.5654	42.4901	63.2434	159.906	68.1398
GSM2755890	14	102.097	72.5529	51.7362	69.8273	19.0364	132.901	65.3941
GSM2755892	13	76.6534	73.8747	53.1403	47.5235	12.2802	121.507	57.0432
GSM2755926	18	96.6737	69.2604	55.1086	36.2136	34.7931	110.4	59.9236
GSM2755927	16	58.8467	62.768	43.7078	35.3216	49.6068	110.574	66.9417
GSM2755933	13	47.4384	45.0888	45.8359	48.0145	45.147	103.203	63.8086
GSM2755940	16	83.1409	78.151	49.5338	41.5669	61.2987	116.355	53.5229
GSM2755941	16	156.223	50.6323	50.5505	29.5348	12.3737	68.1664	49.571
GSM2755947	14	59.8819	62.2045	48.7563	22.5873	4.22219	81.4367	39.0881
GSM2755963	15	71.668	61.0361	63.533	56.8541	35.1495	119.01	65.168
GSM2755966	17	92.6933	74.9436	50.676	45.4441	69.3342	155.268	73.2768
GSM2755968	17	118.093	73.4909	50.6362	53.3258	36.5191	127.164	80.0944
GSM2755972	16	110.291	89.0147	57.5504	61.1571	42.688	127.954	60.9604
GSM2755974	16	66.1511	62.2226	44.3404	14.4764	31.5863	77.4215	62.1256
GSM2755975	16	81.3604	62.2332	48.6689	40.3097	60.0644	80.0504	50.2217
GSM2755981	17	115.356	83.6238	47.2029	53.5094	30.2301	128.524	67.9938
GSM2755982	17	97.0453	60.5288	51.47	49.2437	6.53856	118.275	63.6196
GSM2755983	17	80.6693	71.522	52.2085	59.8038	27.0892	103.179	52.8009
GSM2755984	17	106.957	82.8481	59.2412	63.909	28.8479	105.728	61.9982
GSM2755989	17	99.6445	71.3315	58.2863	45.2934	18.2596	127.143	70.4307
GSM2755990	15	140.769	55.7795	54.8631	33.6686	40.6245	129.026	70.4447
GSM2755992	17	98.4369	84.3313	64.9112	59.3062	42.0238	98.6576	58.62
GSM2755996	17	99.3622	95.2651	61.4627	48.2381	46.3302	113.326	64.7849
GSM2755997	17	107.151	83.1434	55.3768	55.1649	25.7697	117.577	58.5654
GSM2755998	16	117.121	79.8998	56.595	64.8396	42.7323	136.146	60.9206
GSM2755999	16	133.327	112.322	47.8572	27.108	48.3089	169.501	63.494
GSM2756001	16	118.085	69.3721	51.9374	55.2637	39.0816	127.832	59.8653
GSM2756002	13	103.945	55.5867	57.5447	58.3659	11.7974	114.864	65.4038
GSM2756006	17	108.186	81.7129	48.5453	48.0072	37.5761	117.993	64.829
GSM2756007	13	88.8181	62.3137	55.8513	34.4222	18.335	116.969	49.5175
GSM2756008	13	76.2562	74.7801	45.132	57.8837	7.40621	106.389	68.2291
GSM2756009	13	113.357	83.0568	45.9782	45.326	26.6887	102.763	59.2584
GSM2756017	16	84.4368	83.9559	56.3398	38.2626	25.3109	126.445	59.8062
GSM2756018	17	96.0719	70.7654	53.2648	47.0721	6.10541	137.644	55.2098
GSM2756020	16	110.509	94.7974	54.4596	51.2229	24.4369	135.095	53.1709
GSM2756021	16	99.5695	80.5713	51.9748	48.0189	37.943	136.263	64.1536
GSM2756023	18	108.402	92.057	48.5145	42.0231	47.9882	123.256	62.0579
GSM2756024	14	106.098	60.6431	46.5945	46.4228	26.3666	123.401	67.2306
GSM2756025	14	111.082	61.5791	46.275	31.5239	13.9989	96.2122	58.5028
GSM2756026	15	89.1294	90.6834	48.5956	31.3345	37.0709	116.496	61.1224
GSM2756028	13	110.1	81.8709	49.6455	42.5197	23.5375	103.434	55.9902
GSM2756033	14	28.3942	36.7919	56.3424	49.1211	21.7849	19.7602	24.3251
GSM2756035	15	38.3779	39.1395	62.046	42.8977	30.7298	32.1727	16.9886
GSM2756036	16	64.478	44.6351	62.483	53.1999	52.4626	44.0141	22.0002
GSM2756040	16	33.8662	33.3137	56.1551	54.8844	13.219	38.3284	28.0122
GSM2756049	17	122.153	95.3003	57.08	41.0408	42.301	134.267	69.8782
GSM2756059	14	66.5959	57.856	53.3171	66.4078	18.1887	99.7313	63.6789
GSM2756060	17	136.307	73.9457	56.0162	52.2292	40.3436	135.262	70.0418
GSM2756062	17	88.6238	77.4177	45.2906	52.5941	35.2201	125.995	55.8681
GSM2756085	17	108.029	84.3901	58.8742	68.7978	26.7547	107.373	63.911
GSM2756086	14	93.6973	58.2255	47.9664	63.2078	35.0054	109.961	49.1035
GSM2756088	17	58.2403	58.2168	67.0905	40.9756	24.9766	92.2227	27.8422
GSM2756089	17	97.7023	64.2672	51.7344	53.1019	0.176148	116.798	61.8472
GSM2756091	17	124.01	90.6332	54.8788	39.8219	29.0481	130.387	70.6764
GSM2756119	16	65.6584	50.9672	58.596	47.6794	15.802	82.0126	55.6921
GSM2756127	17	86.5961	85.5972	75.2491	50.532	59.2818	99.7951	54.7539
GSM2829926	37	80.3388	51.3444	37.563	24.3004	76.6016	87.6073	59.9482
GSM2829927	25	76.672	32.6984	39.4261	25.9176	74.6644	78.5753	37.5745
GSM2829928	44	88.0548	52.6289	47.1698	24.1557	79.3705	79.9027	47.1472
GSM2829929	27	78.4909	37.9822	42.8252	-8.02778	70.3766	79.5907	7.96125
GSM2874023	75	121.564	36.1353	50.8321	54.6491	133.075	50.062	45.9098
GSM2881526	44.5	89.0242	46.3131	46.5634	32.2017	66.1012	51.5374	36.3426
GSM2881527	34.2	84.4982	47.1911	44.199	36.1096	67.42	64.6449	45.7858
GSM2881528	37	98.1047	58.4177	46.5093	37.0987	64.2244	59.7315	50.4368
GSM2885044	35	52.0891	85.7966	68.1986	62.0178	35.4918	46.9821	50.4909
GSM2885045	38	48.2187	80.975	66.8427	63.1319	38.6383	31.5121	54.5139
GSM2885046	32	45.7312	84.4517	71.4389	59.8229	32.5521	12.7055	37.2926
GSM2885047	29	43.9514	80.189	62.3949	57.2211	25.4138	11.461	34.9756
GSM2885048	35	46.521	89.5952	66.1163	79.6014	54.0898	60.1109	60.2371
GSM2885049	38	52.7033	99.2093	63.4257	78.0728	55.4234	60.4079	64.6819
GSM2885050	32	51.9477	91.016	65.718	77.2253	49.4831	60.1711	53.5843
GSM2885051	29	45.1057	85.5031	66.1671	76.3728	48.7725	44.3627	55.1075
GSM2932807	16	44.4565	53.5705	44.9547	47.1324	45.6722	53.0595	36.4245
GSM2932809	17	47.3111	48.7747	39.6056	37.0324	37.9373	47.1352	39.2427
GSM2932810	8	53.8357	39.6196	36.1646	43.0975	43.6111	54.2045	33.0897
GSM2932812	16	56.0579	60.0366	41.0858	41.715	50.5345	48.0483	43.3471
GSM2932813	14	57.3868	56.8528	37.9444	47.0895	48.1385	47.5986	37.375
GSM2932814	16	61.9345	55.7299	39.4337	41.4654	47.3797	53.8312	44.0336
GSM2932815	9	57.9662	61.6038	33.7696	45.594	46.0361	50.2683	49.2943
GSM2932816	9	55.8948	53.2511	37.8752	43.7511	46.4543	35.8556	43.2311
GSM2932817	17	63.1527	49.1825	35.5303	44.8185	54.6058	49.9462	50.1278
GSM2932818	11	45.9456	41.32	37.3523	42.4451	35.0989	53.7206	38.395
GSM2932820	16	51.9599	46.0929	42.4982	46.3228	42.9715	45.6154	38.0223
GSM2932821	14	55.0445	39.2408	40.7977	40.8524	43.3089	46.2654	35.4697
GSM2932822	17	61.0216	58.4574	38.8274	47.7004	51.9533	41.9482	43.4841
GSM2932823	16	62.5969	63.8639	41.3034	44.1654	48.6284	51.4154	32.6378
GSM2932824	16	60.2627	53.6487	38.5792	41.3561	39.4958	41.4794	39.5427
GSM2932825	9	63.3854	57.186	34.5728	43.2462	43.929	47.6811	40.0553
GSM2932826	12	56.4495	40.4738	38.3683	42.2704	47.9607	43.2806	36.1175
GSM2976789	29	59.109	52.6119	42.2778	44.894	34.0192	-1.83223	39.0398
GSM2976790	29	63.7733	53.2751	42.7731	48.0368	34.5444	-7.4397	37.7948
GSM2976791	48	64.9161	59.4417	45.7577	50.042	47.1091	19.1777	54.5478
GSM2976792	48	64.6022	55.246	46.1386	50.2729	44.4398	16.3089	54.9076
GSM2976793	31	65.3674	39.2826	47.4611	48.0217	47.9551	8.37442	43.1564
GSM2976794	31	67.0168	41.7751	47.8711	51.0654	46.2434	7.47514	43.1512
GSM2976795	29	55.6025	44.4651	43.6945	51.7663	46.9151	14.7315	39.3788
GSM2976796	29	53.6823	43.6069	42.8837	51.2872	45.2115	10.5263	38.8961
GSM2976797	27	62.915	31.0666	42.5514	50.7186	39.263	2.9068	41.0274
GSM2976798	27	59.0676	35.0028	42.8203	53.9534	35.7463	2.77884	38.0625
GSM2976799	32	65.803	55.8301	41.7641	48.9612	48.7003	5.93504	45.6577
GSM2976800	32	62.9643	59.9219	42.1647	49.656	47.8143	7.99645	43.941
GSM2976801	33	74.3711	51.001	49.8401	46.7754	46.9036	20.046	45.3226
GSM2976802	33	71.7387	47.3204	49.6489	47.6355	46.0261	24.8838	47.6474
GSM2976803	29	58.3823	58.3392	47.3379	44.6646	33.4956	-7.28585	44.2264
GSM2976804	29	63.7513	59.3069	47.9268	46.0176	39.8364	-1.81272	44.8771
GSM2976805	48	60.8716	47.2134	40.6129	58.4418	51.0504	12.5199	46.8367
GSM2976806	48	58.6179	48.5224	40.3022	59.5397	49.5554	13.5576	46.9161
GSM2976807	29	62.2243	38.4161	41.8652	49.8752	52.3717	6.68121	37.9229
GSM2976809	31	64.8299	34.8865	40.5175	47.85	40.2656	2.23807	35.1869
GSM2976810	31	63.1824	34.6545	40.3999	47.7335	40.7648	2.82006	35.6431
GSM2976811	48	54.7575	51.2841	42.9458	54.3258	48.3016	26.3463	49.2353
GSM2976812	48	49.4731	54.0784	43.6261	55.5756	50.9434	19.708	50.5093
GSM2976813	33	66.176	46.3059	45.7607	51.9676	52.0776	14.7623	42.2939
GSM2976814	33	62.5668	48.9088	45.7951	53.8255	52.5796	8.47189	39.4932
GSM2976815	27	64.5173	36.0316	48.7167	47.4443	48.4231	1.87555	40.8396
GSM2976816	27	63.2484	39.2926	48.6322	48.3231	43.7612	7.79467	40.8051
GSM2976817	33	60.7135	50.6879	45.9212	49.5262	45.4965	12.0368	43.3912
GSM2976818	33	60.1348	48.8108	46.1271	49.5113	47.008	9.99989	36.7017
GSM2976819	48	63.7229	54.5957	47.236	51.2874	41.4022	15.0718	47.8835
GSM2976820	48	59.5614	60.5838	46.4837	49.2321	44.1635	12.167	50.3702
GSM2976821	29	62.2271	48.0128	43.4562	49.3509	47.3743	11.1731	38.9889
GSM2976822	29	57.7484	47.8289	43.038	47.3383	48.0267	9.85309	35.5843
GSM2976823	33	69.7128	51.5403	48.7358	50.644	43.9511	16.0824	43.4316
GSM2976824	33	66.3476	47.745	48.2436	50.8845	47.8202	20.9674	41.1737
GSM2976825	29	63.3149	53.1061	44.1904	44.6079	32.7988	7.07865	43.308
GSM2976826	29	62.2734	57.2589	44.4553	45.8619	34.7027	0.979658	42.6135
GSM2976827	32	58.2358	46.856	37.4919	53.9437	47.6257	6.10507	41.3641
GSM2976828	32	58.8309	46.7837	36.948	54.638	48.4304	12.5777	42.5686
GSM2976829	32	55.0021	49.5144	41.6898	54.0469	49.3836	15.0081	42.9557
GSM2976830	32	59.8537	55.2938	40.5782	52.3303	48.8043	16.5543	43.6905
GSM2976833	29	53.8659	51.525	43.9936	43.9648	35.8024	-3.71902	41.1477
GSM2976834	29	57.5243	50.6425	43.7198	44.1647	37.0344	-1.48155	42.909
GSM2976837	32	59.8018	73.7155	46.8379	50.4365	47.4775	-1.00182	43.5611
GSM2976838	32	53.8375	70.6312	46.0669	51.6704	53.2285	5.86132	40.1945
GSM2976839	27	65.0469	29.0935	39.855	53.3285	36.1952	-1.81392	36.9492
GSM2976840	27	64.4309	29.5372	39.189	49.4531	32.4893	-3.00557	35.5384
GSM2976841	31	60.2713	37.2542	45.1159	46.8626	45.2061	4.84113	37.7305
GSM2976842	31	59.1095	43.66	44.5063	45.8092	42.0419	9.04384	37.9319
GSM2976843	27	69.3099	48.3381	45.5591	46.1528	37.7027	10.2746	43.7111
GSM2976844	27	67.0416	45.8753	45.8003	46.21	32.9299	11.3606	44.1911
GSM3018809	13	47.5781	72.4256	47.4982	54.7277	85.7007	51.6873	69.0468
GSM3018810	13	49.6172	63.2238	48.7441	49.3532	80.8513	37.5905	51.8672
GSM3018817	15	57.3759	58.4094	49.8059	45.1705	91.5972	51.7051	46.8886
GSM3018818	14	64.8985	65.9057	47.946	56.4202	92.7159	36.253	57.3441
GSM3018819	13	61.2379	65.4372	43.517	50.0514	87.867	46.9332	52.0514
GSM3018820	13	45.7866	55.6801	45.0907	52.3074	87.1322	29.5015	52.5772
GSM3018821	13	63.25	59.2253	46.2019	55.4781	87.2385	45.7985	55.064
GSM3018822	13	65.0803	65.2847	48.068	50.7334	73.0191	28.7967	55.0451
GSM3018841	14	51.3171	66.1239	47.4707	53.4983	92.5303	32.5104	54.3986
GSM3018842	17	62.3552	71.1575	44.8863	53.5736	90.578	53.1737	55.664
GSM3018843	12	48.3234	55.0513	46.8303	49.6725	81.3534	33.8189	46.5246
GSM3018844	13	63.5157	68.8673	48.2737	51.7095	92.7728	35.835	56.8642
GSM3018845	13	52.581	68.6881	47.7333	56.6594	80.9057	47.7634	45.6341
GSM3018846	12	58.895	64.288	44.5704	50.6863	78.4154	33.1552	48.7192
GSM3018847	13	60.3166	57.4751	44.6717	50.4159	89.1381	34.438	60.0471
GSM3018848	18	55.9129	62.7122	48.9936	47.739	81.6888	44.213	45.246
GSM3072105	68	96.2157	77.3451	51.4377	36.9493	111.459	80.2052	66.5456
GSM3072108	54	98.434	77.1001	55.7325	39.806	116.225	74.5592	71.5484
GSM3072111	46	81.0558	71.926	52.0053	38.1375	110.91	79.6372	64.9853
GSM3072116	31	84.683	70.3538	56.1767	31.5643	109.157	63.6778	68.021
GSM3072119	51	90.006	71.8495	51.1833	35.4581	115.754	73.3925	69.2775
GSM3072120	39	91.0091	81.3315	50.3662	38.3578	118.458	79.3599	61.8449
GSM3072123	35	72.9279	64.0635	49.4549	32.407	101.749	70.9744	61.0552
GSM3072124	42	88.5179	70.1935	51.7205	33.6875	121.985	77.2644	65.5853
GSM3072125	35	78.8929	61.3868	50.4573	27.849	103.426	71.7876	56.1341
GSM3072127	51	83.3368	66.7339	51.1328	34.175	110.681	68.3698	56.7534
GSM3072128	43	93.1432	68.5723	53.1633	38.7072	111.825	73.4991	65.1638
GSM3072129	51	89.1877	67.3187	50.453	41.5771	111.379	74.1701	58.9785
GSM3072130	49	93.9068	75.5619	52.5358	31.8779	112.891	68.0141	70.0943
GSM3072131	46	85.7717	71.531	50.6786	38.3077	111.535	64.7313	57.8464
GSM3072133	50	86.6502	70.3548	50.0128	39.0026	109.194	75.1328	56.6097
GSM3072134	48	83.2397	76.6257	51.0854	35.1783	112.776	81.0713	71.3632
GSM3083984	55	56.9274	65.6174	52.0658	46.8939	41.2394	40.3164	51.1033
GSM3083989	53	72.9879	75.7889	57.2124	53.1079	48.9365	35.1846	58.5677
GSM3124560	1	66.9745	28.3641	43.3554	55.9416	48.4039	37.4796	27.9579
GSM3124561	12	68.2907	42.1763	46.5346	51.451	46.8911	44.8258	29.8758
GSM3124562	24	84.4945	44.7113	53.2221	55.4526	64.7036	41.7938	42.1045
GSM3124563	25	93.3233	46.2568	51.8241	50.041	72.8899	52.6176	50.6807
GSM3124564	25	81.5497	41.9433	53.0914	53.5258	72.8089	44.4586	44.3479
GSM3124565	26	79.2034	43.4187	49.7538	58.7552	68.1314	57.9161	54.0414
GSM3124566	26	79.5547	47.2349	50.886	53.96	72.9737	43.666	43.9824
GSM3124567	28	94.8112	44.3054	52.5809	53.4611	77.8831	56.307	57.197
GSM3124568	29	91.5729	42.4001	51.7752	48.1066	76.9064	51.7804	47.5989
GSM3124569	29	77.4304	40.7977	50.8391	47.684	55.1112	35.6521	30.748
GSM3124570	30	72.3488	38.7753	50.7163	48.8318	75.6351	46.6881	41.9652
GSM3124571	30	92.4373	42.5438	48.9256	55.7366	75.9994	49.8713	49.6934
GSM3124572	30	81.8918	54.1655	46.2179	54.5708	65.3876	56.9112	52.7455
GSM3124573	30	86.2591	42.7352	48.4755	55.3616	74.0485	53.3773	58.6162
GSM3124574	43	89.256	58.8695	45.0059	59.2489	63.1674	58.8244	51.5804
GSM3124575	44	71.5128	37.567	46.2418	53.4205	53.5993	47.8739	34.1838
GSM3124576	41	67.8274	41.2038	47.9681	53.8709	46.8431	40.7976	40.9642
GSM3124577	47	78.2903	56.4508	48.257	47.3286	71.5879	30.9865	45.8736
GSM3124578	50	79.4883	53.4525	48.1046	53.4485	49.534	42.7742	32.7585
GSM3124579	46	80.0533	51.5965	46.0915	59.6708	61.3414	45.7962	52.88
GSM3124580	50	82.3505	50.1041	48.2692	53.018	58.1772	33.5355	41.1767
GSM3124581	42	79.9606	45.2521	51.4627	47.4793	67.7797	32.8666	42.4299
GSM3124582	47	82.4693	42.6231	48.506	58.7922	51.3806	42.7552	39.2258
GSM3124584	43	68.3259	47.1286	51.6294	52.3177	57.37	44.7663	48.9376
GSM3124585	44	83.5948	57.4722	52.1646	52.5203	71.7814	40.8881	57.3744
GSM3124586	45	72.2651	50.9603	49.5804	54.0627	63.3023	49.4067	39.7285
GSM3124587	46	80.1788	52.7201	47.3332	60.7071	66.0999	62.7848	46.8667
GSM3124588	46	82.0121	55.2094	49.35	54.1231	68.7955	46.5473	52.2415
GSM3124589	47	74.4294	55.8708	48.5421	49.0368	68.6361	46.4756	49.1959
GSM3124590	61	84.691	50.8366	50.8183	55.958	74.4011	45.6908	55.8176
GSM3124591	62	79.382	47.4399	53.9912	55.7028	72.8403	38.1899	45.7527
GSM3124592	62	80.2523	47.682	53.2209	54.2889	68.8213	46.3505	52.8996
GSM3124593	63	70.6149	59.3449	49.54	53.4343	62.18	42.7777	40.2857
GSM3124594	64	68.9472	56.9791	49.7381	57.7421	62.7862	50.6638	49.2773
GSM3124595	66	85.6466	40.6208	53.629	49.7564	62.2428	44.4615	44.6627
GSM3124596	67	88.8626	56.8581	53.4364	54.5063	77.0432	47.2557	48.6748
GSM3124597	67	84.4637	53.9519	49.963	52.4106	67.8595	38.1798	44.1646
GSM3124598	68	71.9544	64.6166	50.2097	54.5329	65.6872	41.6269	50.0591
GSM3124599	68	85.525	41.7225	51.2627	53.9495	65.8804	35.8557	48.2488
GSM3124600	69	65.3146	42.4177	47.6547	51.7657	56.071	49.9746	39.2443
GSM3124601	69	83.3012	57.6327	51.4175	49.3397	61.3305	39.115	40.7113
GSM3124602	83	86.9424	63.6427	54.9136	57.0834	66.9895	52.6659	61.3224
GSM3124603	83	86.2221	45.6097	45.3459	54.5752	73.7899	53.5322	54.3621
GSM3124604	83	89.659	60.0731	52.4634	62.699	61.2049	46.5911	58.5921
GSM3124605	84	86.0863	58.5432	51.0622	47.8758	67.2705	51.6093	57.2019
GSM3124606	84	104.37	64.6625	51.6952	54.3264	78.1073	66.2424	68.64
GSM3124607	84	105.028	47.9305	52.9645	58.7683	81.7671	43.5348	57.766
GSM3124608	84	87.9445	51.3086	48.3874	59.482	65.4983	55.7475	50.5449
GSM3124609	84	85.3366	58.0112	50.1767	52.8126	66.9838	45.4966	48.9835
GSM3124610	84	87.5758	60.5822	50.1571	55.723	78.5228	54.633	57.2401
GSM3124611	84	88.2374	60.0614	51.7615	53.7856	74.8464	50.774	58.0989
GSM3124612	86	105.804	57.8446	48.9849	50.1082	68.0693	49.96	60.1057
GSM3124613	86	97.5104	55.4711	48.5696	50.671	71.2317	43.4569	50.3926
GSM3124614	86	84.1855	37.3344	46.0218	49.2759	62.4116	32.4234	41.016
GSM3124615	87	93.9729	56.0998	50.4924	46.8065	76.2238	56.6371	56.3578
GSM3124616	87	77.087	64.7708	45.3408	43.6543	55.2914	46.588	43.0984
GSM3124617	87	101.239	47.6452	48.6748	60.5155	62.0096	59.8148	56.4375
GSM3124618	87	97.1808	52.4547	42.6564	50.0585	75.7681	46.1453	52.9158
GSM3124619	88	89.9714	61.9089	49.7615	59.224	81.1141	50.7988	60.9832
GSM3124620	89	83.2292	51.2477	46.9153	50.7215	65.629	43.4755	42.8118
GSM3124621	90	104.214	39.7417	51.2837	54.2741	72.0219	45.0517	39.5212
GSM3124622	91	80.4797	47.4281	44.1537	50.3203	74.6893	58.4526	50.572
GSM3124623	92	108.955	55.6004	49.8712	49.8849	81.2248	50.3243	59.8317
GSM3124624	96	107.96	61.4291	50.5622	49.2006	90.224	47.3001	52.5109
GSM3124625	1	75.0234	32.0673	53.1635	57.002	54.9966	50.9286	32.7158
GSM3124626	2	75.3674	32.3453	51.6046	49.678	63.4334	38.835	29.5537
GSM3124627	3	63.8423	44.3731	52.3096	47.7572	55.6679	37.2556	24.1234
GSM3124628	3	59.2816	48.4694	51.7858	56.8244	63.0571	35.2729	38.4528
GSM3124629	5	51.7019	30.5191	54.8092	52.5122	47.7592	26.5188	20.6541
GSM3124630	6	74.6273	39.4352	52.5811	52.3553	60.977	29.0903	30.157
GSM3124631	7	61.6421	45.829	52.665	52.2859	60.0627	35.0885	34.967
GSM3124632	7	70.5963	47.5344	54.8697	52.7174	78.7574	45.0298	41.0705
GSM3124633	8	72.9335	44.5012	52.6547	60.4253	68.8905	45.5845	39.615
GSM3124634	8	70.5804	54.9048	53.0961	51.0543	63.9478	42.5515	33.6385
GSM3124635	9	73.1973	40.1135	53.6148	53.7392	58.1565	51.0842	34.5092
GSM3124636	10	75.1555	39.482	52.7132	50.0645	69.5423	40.1932	36.5919
GSM3124637	10	75.0181	48.3938	52.8634	51.2465	63.8218	45.4799	35.7792
GSM3124638	11	64.7245	52.9996	53.9415	54.0334	57.7239	41.1996	34.1145
GSM3124639	11	74.38	45.0711	55.0536	55.1524	63.6132	46.0197	37.2388
GSM3124640	12	73.7765	33.4054	55.0417	47.7682	62.0094	43.4341	31.0971
GSM3124641	13	67.6937	41.986	55.382	54.4578	53.8087	34.4474	34.9501
GSM3124642	16	74.2187	44.1675	53.8704	51.5433	71.0366	46.1949	34.9364
GSM3124643	17	84.859	53.1993	52.5966	65.42	72.9923	49.1223	33.9891
GSM3124644	17	76.2635	39.9425	50.1374	57.175	47.4056	50.5	28.6188
GSM3124645	19	75.6138	47.4685	46.8235	56.3305	57.7403	50.4798	35.7944
GSM3124646	19	91.4625	33.4116	49.7496	46.3363	76.4052	53.4268	46.8151
GSM3124647	19	87.3583	35.8466	54.5416	43.3922	55.8662	45.2787	37.7352
GSM3124648	19	77.8962	39.6741	51.4234	53.6719	60.3508	46.9378	45.227
GSM3124649	20	73.0792	43.3001	52.1641	52.8758	57.2468	43.0279	38.5184
GSM3124650	20	74.2151	36.5151	47.5924	58.6553	69.7174	54.6442	40.7769
GSM3124651	31	79.0707	44.7323	47.218	53.1526	70.2668	49.9827	42.1205
GSM3124652	31	92.3503	34.741	47.002	48.0182	76.2492	36.5908	38.5817
GSM3124653	32	72.2091	40.319	50.8495	47.1489	55.9032	36.3599	29.461
GSM3124654	32	74.5836	48.3089	49.8805	44.9876	66.4167	40.8212	47.7025
GSM3124655	33	73.9066	36.5336	47.8786	58.053	62.0163	49.5283	54.0718
GSM3124656	33	84.7758	42.2155	56.7143	54.0353	69.1591	45.2571	42.2509
GSM3124657	37	71.1546	45.4314	45.2229	43.7379	59.4836	45.2889	34.5726
GSM3124658	37	81.677	33.6104	52.2652	52.6553	64.0625	47.0661	47.0701
GSM3124659	37	75.0389	55.3587	51.464	52.6939	67.4489	47.1311	48.9022
GSM3124660	39	82.7868	41.504	51.8089	45.6982	59.8836	50.5	45.1245
GSM3124661	51	95.5528	46.7598	51.4229	54.8632	79.7337	57.565	54.0146
GSM3124662	52	74.2551	50.6638	50.9723	56.2679	65.169	41.781	50.5181
GSM3124663	55	70.3091	56.9124	47.1907	57.2462	57.3787	52.9293	34.8449
GSM3124664	57	76.5491	40.1745	49.4707	48.9511	61.6248	43.1738	43.3641
GSM3124665	60	90.2892	41.3542	53.9536	53.6572	75.6697	52.6507	51.3018
GSM3124666	71	76.0773	50.6619	50.0977	60.4047	57.3185	47.2344	52.8583
GSM3124667	75	77.5703	33.1495	50.8036	45.9834	66.7015	38.8604	30.6919
GSM3124668	78	79.6212	37.7612	51.16	47.5229	71.3444	40.2817	40.7201
GSM3124669	80	85.2701	52.7879	49.998	50.6557	75.3253	48.0653	53.0868
GSM3124670	94	96.8069	52.974	56.1254	49.1933	70.6877	58.9107	46.8578
GSM3124671	89	82.1498	51.8932	48.8915	56.0733	84.2837	50.5596	48.7972
GSM3124672	87	104.924	50.529	46.8203	54.5348	82.3857	63.0752	59.6725
GSM3124673	90	85.2664	59.0246	49.2348	50.8415	75.4535	48.8073	49.6766
GSM3124674	89	87.6019	53.5494	47.9196	56.0866	77.7172	65.1179	47.1877
GSM3124675	86	97.3864	45.8087	46.9769	59.8355	67.9231	66.1392	53.5058
GSM3124676	92	101.978	44.9989	48.7151	56.9711	72.1783	59.2482	48.972
GSM3124677	87	97.3275	41.5721	51.2422	55.9905	66.4714	48.0701	42.7971
GSM3124678	22	65.0242	33.5963	50.7071	53.9312	49.2458	44.0985	41.7981
GSM3124679	25	81.1624	52.0074	53.2904	50.3903	72.0295	56.5228	39.5045
GSM3124680	29	74.3405	28.2957	44.6513	55.4266	70.4887	54.4557	46.4971
GSM3124681	24	82.0955	38.8074	54.5706	59.0661	62.297	49.867	44.6712
GSM3124682	23	66.7155	30.7337	50.1556	55.6764	46.1339	41.1871	30.637
GSM3124683	26	96.863	46.8759	54.5227	57.1674	54.243	57.5449	43.3007
GSM3124684	21	73.9429	36.6359	49.9666	59.2676	53.2559	43.6597	30.9995
GSM3124685	67	63.4964	36.8368	49.102	51.8736	63.8014	20.4092	28.4415
GSM3124686	67	87.4482	46.357	48.4994	58.8125	70.6731	46.838	43.8696
GSM3124687	68	110.635	57.9115	50.2839	60.357	74.295	65.4032	48.0594
GSM3124688	82	74.9739	51.4711	50.9062	56.6317	63.1654	42.2208	44.8978
GSM3124689	66	90.8335	50.0336	50.6178	53.4486	69.5263	49.3629	51.9835
GSM3124690	68	76.3124	33.4368	52.5237	51.5984	65.6782	45.7671	43.02
GSM3124691	70	83.2867	48.2369	51.7675	55.6734	65.3526	51.6617	35.819
GSM3124692	69	91.6224	42.671	51.9701	56.623	60.7624	46.7313	48.9179
GSM3189086	6	41.6273	47.2212	32.9033	51.8578	73.6397	51.1927	52.342
GSM3189087	10	40.3508	68.0316	36.1042	49.9493	53.6892	59.0479	56.5929
GSM3189094	13	29.2363	35.4485	37.3444	42.5123	33.7548	45.34	40.7922
GSM3189097	14	26.0011	42.1918	35.8487	41.177	39.5788	44.2018	29.9196
GSM3189102	7	51.3828	38.32	37.6939	58.6459	52.2883	41.3278	48.4972
GSM3189110	11	45.5288	53.3059	39.0289	53.0267	54.2437	42.7507	50.9283
GSM3189168	13	30.2003	35.5762	38.1911	54.0162	74.0471	42.4438	40.3975
GSM3189170	9	30.3533	44.6831	37.527	50.8557	59.1575	33.16	52.626
GSM3189179	9	32.2888	46.4799	33.8185	49.5207	62.838	47.476	54.5087
GSM3189187	9	27.7795	33.1867	38.2325	44.2566	68.9298	45.923	37.0191
GSM3189190	12	47.1862	41.7943	40.7921	50.424	45.9778	31.4918	48.789
GSM3189193	13	59.5347	54.3086	35.4906	46.1664	79.8043	53.8182	61.2353
GSM3189196	14	36.1212	26.5573	41.6672	44.6937	41.5059	54.2032	29.0526
GSM3189201	16	41.0329	43.2061	34.6339	64.4077	64.7539	41.6012	41.8691
GSM3189203	16	22.0801	49.013	37.9119	63.0217	57.8951	44.336	44.8592
GSM3189204	6	32.6436	48.3024	38.3165	53.1874	48.1076	47.2953	47.8651
GSM3189214	17	46.6496	47.3476	33.2288	46.6299	54.0583	61.4284	54.9726
GSM3189218	6	46.786	42.7292	37.0483	47.132	58.8159	56.6393	49.5141
GSM3189219	6	36.9473	37.4171	36.6358	58.8689	65.9619	49.5221	51.1825
GSM3189228	12	44.4259	44.7387	38.5987	61.4294	51.4257	50.5579	48.9639
GSM3189237	6	27.7396	37.7009	35.9171	48.6514	70.669	59.1279	42.2696
GSM3189247	11	38.2844	39.0968	35.8176	53.8832	41.8558	46.3383	46.557
GSM3189251	8	43.5786	44.1392	33.1039	51.526	44.5182	46.9582	62.0482
GSM3189253	8	14.5809	36.5576	38.6291	48.8267	37.3568	55.7986	50.3021
GSM3189260	8	37.6549	46.9176	33.4828	44.5951	47.3676	52.1262	59.4852
GSM3189263	11	52.2989	52.232	36.5385	58.4593	66.7888	51.0179	56.256
GSM3189264	11	44.1063	64.354	41.4109	31.1069	56.7869	52.1474	56.6272
GSM3189267	12	38.3386	29.6622	41.5537	54.4387	52.6221	42.336	34.8067
GSM3189270	14	44.6941	47.6397	38.9452	60.6249	73.8411	35.3992	43.5276
GSM3189275	12	33.0565	48.5763	38.8724	52.4857	60.9946	46.0426	53.5822
GSM3189310	11	39.8312	52.9135	36.2598	48.5244	60.6139	42.0769	43.7946
GSM3189312	11	38.0861	53.9119	34.5837	58.1521	80.4602	48.9822	46.5826
GSM3189313	7	34.4469	55.6042	39.9204	43.4594	44.3707	58.4617	55.0788
GSM3189317	7	26.1416	54.6027	37.7131	51.0144	60.8604	52.9845	53.8863
GSM3189321	12	42.8311	52.8296	40.099	56.029	56.7777	47.4104	50.6672
GSM3189329	10	42.2037	49.7293	40.0247	48.589	65.1639	35.8337	38.4902
GSM3189332	11	33.4564	45.8357	40.0848	55.653	43.6716	43.9951	44.2568
GSM3189353	14	36.8386	44.3252	38.3907	54.1806	40.9517	40.1713	45.5778
GSM3189414	10	41.9515	25.8145	30.0177	27.2213	56.7814	42.1167	44.2865
GSM3189424	10	24.9699	34.0312	38.1339	57.2589	51.9557	23.512	44.2874
GSM3189428	10	19.1104	29.4638	37.4431	65.0816	58.3781	24.7913	41.1496
GSM3189429	10	22.8168	30.4459	36.5595	60.3007	59.2372	26.9711	41.5309
GSM3189433	10	45.2015	42.8259	34.6501	47.1129	47.5982	36.8227	49.6626
GSM3189436	13	27.9019	36.4448	37.4724	41.4799	26.5677	24.7703	36.0536
GSM3189437	13	33.2183	27.1211	39.0142	42.1012	33.8125	35.3096	38.2007
GSM3189438	13	27.4269	25.1898	37.7104	42.6697	33.351	38.6714	35.2791
GSM3189451	14	39.6147	41.1765	36.2899	49.5835	45.8548	58.8912	41.1583
GSM3189460	14	29.4958	44.4009	35.0467	50.8645	52.7562	42.6184	45.487
GSM3190513	8	44.8903	67.8831	46.7716	44.3482	39.8767	28.1608	47.6106
GSM3190514	11	40.2231	64.6166	50.4433	46.8313	41.9433	14.0673	41.1624
GSM3190520	9	52.1677	59.4832	50.6979	47.9144	37.882	23.1479	45.2804
GSM3190533	9	52.2346	42.7739	49.3941	40.4945	29.8547	7.62619	43.6174
GSM3190555	14	41.6893	47.6447	50.4311	41.4891	33.0009	16.2003	39.0739
GSM3190556	14	44.0615	50.5551	48.6297	49.5229	40.9758	14.0606	42.5935
GSM3190557	14	47.8136	62.3594	38.655	43.5879	44.4211	31.6766	42.3623
GSM3190562	11	47.6894	61.1257	49.1126	41.1595	42.634	13.2338	35.8595
GSM3190564	11	45.0886	63.1658	51.3647	43.3713	37.5702	9.35688	40.8266
GSM3190565	10	41.8304	68.4709	47.5324	45.2715	50.3506	29.3355	48.2865
GSM3190571	6	45.1447	59.5887	44.2904	46.8858	32.7005	20.2358	42.4276
GSM3190574	6	37.1258	59.0283	51.0871	51.813	29.7334	2.37092	40.5387
GSM3190577	8	42.5588	49.2887	49.1196	49.5951	42.7717	21.2982	37.1559
GSM3190579	8	44.8746	40.2741	47.109	42.8187	41.6335	15.0868	40.6386
GSM3190581	8	40.5456	61.7035	51.9951	42.6251	26.1969	19.9385	41.635
GSM3190582	8	40.6716	47.9082	47.0055	46.3865	33.7451	19.8051	36.983
GSM3190585	16	45.7093	57.1003	46.8621	44.8936	46.1045	23.857	47.9757
GSM3190586	16	48.2401	59.7601	50.9694	44.4153	47.8038	25.7757	46.4359
GSM3190589	15	52.4825	56.0774	52.6055	45.7569	36.6321	10.0205	38.1455
GSM3190590	15	50.0685	61.3282	53.0664	48.4041	37.0996	11.7434	43.761
GSM3190593	6	40.713	59.834	50.0837	42.4072	30.1456	0.511145	37.632
GSM3190595	14	27.3031	76.267	49.7216	51.2694	41.5404	36.8961	51.3367
GSM3190599	6	45.2058	54.4881	49.5565	52.6868	43.9888	7.84397	39.514
GSM3190607	12	45.7358	64.0831	40.192	55.5873	39.5958	28.3826	51.5401
GSM3190615	11	55.9799	53.7204	51.7015	46.733	33.0332	19.8527	50.5348
GSM3190628	16	41.2011	67.879	48.1725	46.9171	43.0252	15.9773	49.6449
GSM3190671	8	46.6148	51.7979	42.0884	49.7285	34.1681	17.681	42.2859
GSM3190703	6	34.7838	65.8025	53.8308	47.0758	30.1544	13.879	42.1831
GSM3190749	11	35.0617	67.874	48.4488	44.3645	35.6996	26.0391	48.4759
GSM3190785	13	22.9718	57.5627	54.2781	39.9214	32.5525	15.3378	44.6022
GSM3291004	36	72.2199	67.1877	53.2614	54.4201	67.3248	62.4245	51.5737
GSM3291006	56	68.6088	55.2968	54.7827	50.5257	52.8791	62.2657	49.6106
GSM3291008	52	69.936	47.1477	53.7145	54.1955	61.9815	68.2642	44.9813
GSM3310007	34	48.0355	68.5271	31.8783	42.9184	72.1207	46.408	60.7869
GSM3416662	59	85.7505	63.6526	42.9456	33.6723	86.2268	67.4979	59.9394
GSM3416663	43	92.8892	70.1487	41.7539	33.724	78.9147	66.0126	57.3154
GSM3416664	23	83.2853	61.3793	42.1397	29.9499	76.7002	68.9855	51.3428
GSM3416665	19	85.4631	67.4525	38.5495	33.3898	84.6195	68.7091	62.9038
GSM3416666	34	76.8443	63.2221	43.9104	33.0478	78.8997	71.0929	49.8199
GSM3509031	50	47.1454	84.8688	53.2724	47.4618	49.8851	40.8269	54.7207
GSM3509032	24	43.579	73.6604	47.2364	40.6173	52.6499	32.0212	45.2324
GSM3509033	65	51.2982	83.3909	45.7833	41.8104	57.6699	46.0977	49.0846
GSM3509034	36	40.8047	82.5307	47.9579	45.0133	55.6664	30.9548	43.7621
GSM3509035	37	39.2458	70.5454	50.6822	38.5936	52.1228	36.2403	35.9733
GSM3509036	54	53.1572	87.3247	54.5318	30.2716	59.3723	46.2338	53.8264
GSM3509037	21	46.6757	77.0469	45.6962	38.2902	55.2161	28.7082	45.394
GSM3509038	28	46.4674	50.2169	47.8785	37.8101	58.1624	24.3373	36.125
GSM3509039	23	40.7072	73.1793	48.6286	37.6369	47.4124	25.9371	44.069
GSM3509040	51	42.8859	73.0077	46.4802	44.0652	54.2652	35.1725	50.6524
GSM3509041	36	44.2455	75.7639	47.9366	43.1344	58.1034	28.2061	51.6849
GSM3509042	50	44.3997	84.9025	49.3816	36.6274	49.5091	35.3834	51.0818
GSM3509043	30	48.4441	79.096	43.5416	18.7741	36.7042	30.8661	49.2339
GSM3509044	41	49.7398	56.4849	45.0784	37.2833	51.7957	32.3788	44.9977
GSM3509045	24	35.7979	61.8339	46.9494	38.5828	47.0545	28.1783	41.1089
GSM3509046	44	57.7882	65.8095	47.6106	35.8308	57.158	41.8063	47.496
GSM3509047	43	45.7115	73.5983	46.7814	38.2832	56.8181	38.6313	41.2769
GSM3509048	50	40.7241	80.7038	51.9411	27.5437	45.8495	34.7097	34.8641
GSM3509049	68	47.3926	73.0475	44.8289	36.2087	62.0665	40.9284	51.6773
GSM3509050	50	40.4272	72.8281	45.5072	41.7959	51.9696	30.9461	43.2958
GSM3509051	35	34.8352	63.8695	45.5538	37.1417	48.7486	32.407	49.1629
GSM3509052	45	40.5938	68.0121	51.2391	39.7225	40.5	24.7349	39.5543
GSM3509053	56	40.0618	63.474	50.7148	36.5322	47.401	34.1843	43.3961
GSM3509054	43	40.732	76.717	51.747	43.4764	58.4597	41.6978	48.441
GSM3509055	32	37.9814	62.6151	47.9563	32.9566	49.3602	33.8074	57.593
GSM3509056	28	49.4362	73.6201	47.4557	46.7477	57.8929	40.4111	47.5581
GSM3509057	41	37.9687	63.878	48.9774	42.7495	50.6522	41.4867	51.3583
GSM3509058	46	43.1788	74.3853	49.828	38.675	51.0917	53.0241	44.0341
GSM3509059	25	45.8196	69.2999	48.047	45.9605	49.7577	32.2057	33.0634
GSM3509060	26	43.9237	56.6746	47.1434	42.7315	52.8004	33.0427	58.6286
GSM3509061	59	46.2474	79.5777	45.8455	41.3758	58.8685	42.7088	53.1535
GSM3509062	26	46.0363	69.3682	38.3195	22.475	33.7061	28.1032	34.3742
GSM3509063	27	40.7881	75.0006	51.9795	42.8068	46.9179	14.2107	47.8622
GSM3509064	47	42.1279	76.2099	48.8708	47.2236	54.7355	34.5246	42.9534
GSM3509065	50	46.9206	63.385	52.7272	39.2482	40.1914	36.9026	40.9004
GSM3509066	19	41.696	70.3155	52.9122	38.4195	47.1425	28.3077	48.2463
GSM3509067	35	38.2365	71.2882	44.795	39.5596	49.2725	28.9903	40.2474
GSM3509068	59	64.1771	76.15	47.3164	52.4158	36.5311	59.556	57.7888
GSM3509069	45	53.166	78.0785	43.8489	39.7277	64.929	33.2178	54.4951
GSM3509070	47	45.9131	83.3246	48.0183	43.6242	56.3704	35.565	48.7405
GSM3509071	33	60.5547	67.722	45.4327	37.6722	64.1929	45.9631	55.5254
GSM3509072	30	46.3259	80.6629	42.3139	42.202	61.4553	37.4966	46.4401
GSM3509073	35	39.9545	68.4429	48.3022	42.5517	52.1716	26.4713	48.9254
GSM3561358	43	95.8836	57.0574	49.8679	58.1667	45.5916	71.4344	35.0046
GSM3561359	43	95.2851	54.9363	50.4594	58.0309	49.4306	73.7232	37.8978
GSM3584494	22	112.281	31.8915	47.6728	77.0932	82.8198	58.3323	45.2013
GSM3584495	12	113.088	39.7398	43.3133	70.3619	70.3992	51.1137	35.3153
GSM3625570	50	24.3351	53.1002	41.1746	44.2466	41.9182	50.9197	28.044
GSM3625571	50	24.0948	53.669	41.2326	46.4601	45.1617	49.4967	31.1269
GSM3625572	50	21.0063	50.8361	41.3572	47.139	44.4315	49.2558	28.5854
GSM3629500	69	147.767	78.3264	36.5862	18.6655	75.0407	28.4867	75.1238
GSM3629501	69	148.87	79.0816	36.7791	16.473	76.7872	32.1606	76.5528
GSM3629502	69	148.117	75.4876	36.648	18.8989	76.7049	32.2332	74.7995
GSM3640447	2	79.0139	51.46	60.0357	54.5035	56.8756	44.1197	49.7671
GSM3640448	2	74.7797	44.02	56.8947	58.0074	59.4374	45.591	46.5765
GSM3640449	2	74.3058	40.6507	57.4488	57.5285	58.9263	47.6581	47.2455
GSM3640453	2	66.9466	53.5517	48.1778	64.2255	48.0894	52.0797	39.7933
GSM3640454	2	65.0595	49.4896	45.8666	61.5238	52.6851	53.8192	35.8898
GSM3640455	2	62.6821	47.8262	45.5093	62.0979	52.0522	57.2836	33.8952
GSM3757034	38	77.3294	68.6336	45.9864	37.0342	74.8771	64.8276	58.6433
GSM3757037	66	81.8076	69.0061	45.5646	32.6887	75.3546	68.7597	51.5185
GSM3757039	42	68.4201	60.7173	42.9198	34.3336	69.2607	67.811	48.2862
GSM3757042	63	76.6913	69.8862	46.1221	28.0278	74.5897	63.5384	56.2919
GSM3757045	39	71.2572	57.3229	44.9519	32.5991	68.2804	63.744	44.1443
GSM3757046	43	76.845	66.2547	46.0988	33.3503	66.6249	63.5857	52.2423
GSM3757049	71	83.7724	68.7582	46.0618	38.2541	81.9478	79.3352	51.0409
GSM3757051	36	70.7612	58.8591	44.3619	35.4416	60.5915	66.6837	45.8967
GSM3757054	52	81.6774	65.0461	45.6597	29.6763	77.8459	74.0067	57.7211
GSM3757056	34	74.0542	64.596	45.274	32.8451	71.2718	66.4981	47.1893
GSM3757059	24	68.6252	57.8049	46.7356	32.4049	65.7198	68.9329	40.7936
GSM3757062	50	75.7228	69.665	43.3475	31.6385	66.3323	67.4348	47.7484
GSM3757065	58	70.9293	59.3793	42.744	31.5905	68.5772	64.2436	47.3751
GSM3757067	41	73.3954	64.517	44.9101	32.7336	71.6045	66.5621	52.2831
GSM3757068	40	74.1158	75.2801	44.2152	34.1809	73.1626	57.5887	54.1978
GSM3757070	31	73.3139	64.0219	42.6654	34.4315	64.0594	66.2561	52.3262
GSM3757071	75	91.5547	80.3926	47.429	36.5703	86.9169	80.6748	68.1465
GSM3757074	64	83.4953	68.5899	43.6935	37.042	88.5504	75.2777	56.6214
GSM3757077	30	78.5986	66.0841	45.5906	33.6094	66.6071	60.6436	48.1757
GSM3757081	53	77.388	71.4299	46.7356	32.538	82.055	67.294	60.1071
GSM3757084	65	76.1588	68.9742	42.8837	33.9187	84.6512	77.0291	66.4022
GSM3757086	53	76.1598	58.7923	46.2864	30.9123	71.5861	71.0743	48.9484
GSM3757089	52	76.7447	65.3129	47.4722	32.2888	73.8565	65.2514	56.0792
GSM3757092	53	77.2878	58.1482	43.7088	32.0546	73.6669	70.7392	48.8031
GSM3757095	52	80.517	65.825	45.8368	30.7923	75.3639	64.465	54.2455
GSM3757099	39	68.1385	66.1985	46.1407	34.9438	64.1165	64.6929	49.8719
GSM3757102	29	63.3348	56.6877	47.608	36.6966	69.0228	61.4174	41.1397
GSM3757105	36	77.7572	66.2521	46.5237	30.2382	65.5734	63.7895	42.6196
GSM3757107	32	70.9123	64.5846	44.6617	33.4663	66.4146	63.9375	45.476
GSM3757110	36	67.24	63.7423	44.0066	31.5624	67.5895	57.6311	47.4623
GSM3757114	52	80.5449	69.389	44.4325	34.6303	73.3857	65.1891	50.5984
GSM3757118	53	78.9894	64.0772	44.8993	36.6746	69.3003	75.7276	54.472
GSM3757121	63	80.5478	64.9404	47.126	27.3362	77.1962	68.2159	62.6453
GSM3790249	62	71.4013	51.0207	56.1446	35.0021	49.0741	20.6016	57.4457
GSM3790250	62	66.7992	47.9701	55.815	44.521	47.1145	11.2014	63.2951
GSM3790251	48	78.9369	50.0661	54.2293	44.9687	46.9148	25.7086	64.5953
GSM3790253	62	79.2156	46.2846	50.2308	21.4433	54.5765	19.5057	70.0568
GSM3790254	62	72.5807	43.1358	50.3089	33.634	48.9312	8.36929	59.2947
GSM3790255	48	74.7182	52.8892	49.9478	18.7274	54.1515	26.8344	66.1424
GSM3854440	65	82.4019	72.0108	46.7802	37.2461	94.5262	68.9225	67.2109
GSM3854443	63	61.0946	59.5956	46.0494	35.8768	59.5251	49.939	46.9792
GSM3854446	53	97.0119	83.7821	52.3359	47.9976	101.069	76.0934	67.1222
GSM3936209	20	38.7241	68.2694	52.2948	52.7218	38.1435	21.0762	34.4365
GSM3936210	70	42.4274	64.4384	49.7991	51.5687	48.7829	36.94	53.9702
GSM3936211	21	55.1671	66.2945	53.344	54.9126	53.4285	27.6497	55.6465
GSM3936212	22	31.8402	74.5971	55.6491	57.3779	47.1139	39.6078	47.7612
GSM3936213	28	33.8717	80.1679	54.5937	53.9314	56.9801	56.9904	59.7365
GSM3936215	28	47.1624	68.8239	50.5601	49.7867	40.7665	29.9771	53.5743
GSM3936216	20	29.3219	58.8643	45.9058	45.6591	32.4264	15.2714	36.1631
GSM3936217	21	37.9626	49.0309	45.6586	48.393	40.6717	15.9258	42.2919
GSM3936218	23	29.4489	73.2264	54.2729	54.1489	34.7334	14.1898	46.2256
GSM3936219	23	50.852	70.3742	52.5647	47.6949	50.0003	19.152	51.4495
GSM3936221	24	34.0702	74.9364	49.9202	49.6157	40.1684	21.4487	36.4292
GSM3936222	23	40.4635	72.2955	55.3728	54.9412	37.3335	20.1972	47.5793
GSM3936223	20	38.9383	68.717	55.0807	58.0351	35.2048	28.593	39.3188
GSM3936224	20	42.9609	78.6937	52.5545	55.0723	44.1593	18.8299	48.3438
GSM3936225	25	35.65	51.699	50.0446	51.2918	38.5911	25.1272	38.8275
GSM3936226	23	50.6272	68.0285	52.4485	56.9958	55.5185	24.8549	47.4119
GSM3936227	33	44.1556	53.75	54.5636	52.6207	34.5229	29.112	56.0867
GSM3936228	21	37.1522	48.4766	47.0621	47.4589	36.1511	21.2932	41.3193
GSM3936229	24	38.6581	63.5914	55.3442	54.3569	38.8809	17.2753	34.2158
GSM3936230	50	51.7479	82.872	50.395	51.3169	52.2544	43.3156	56.5626
GSM3936231	58	52.7988	73.3129	53.4261	58.1894	60.1057	35.7289	54.6428
GSM3936232	20	40.7326	69.0067	44.9052	50.4395	54.7833	49.2309	55.5477
GSM3936233	26	35.1225	70.5936	55.3065	59.0662	57.8755	40.452	59.0048
GSM3936234	21	49.6048	61.2038	46.9997	58.3673	46.6893	45.6896	48.1433
GSM3936235	21	45.2832	65.7301	52.0679	54.5533	42.8289	22.375	50.3352
GSM3936236	59	49.9553	69.7032	47.3893	50.5693	44.9432	30.0005	52.0443
GSM3936237	27	44.7941	76.1195	56.2549	62.0846	46.0292	32.609	55.386
GSM3936238	23	48.8283	72.8503	52.2798	50.8883	49.9872	25.5476	52.5352
GSM3936239	23	39.6707	74.5601	52.7802	52.9408	51.4907	29.6845	53.5791
GSM3936240	24	34.8882	60.4322	48.1361	49.3185	37.2667	28.474	39.3143
GSM3936241	28	48.475	71.9135	51.202	53.8165	44.6533	28.1397	47.1966
GSM3936242	20	29.4207	76.1277	53.3522	50.7068	30.2286	18.3981	48.6351
GSM3936243	69	49.7234	69.2987	49.4223	51.9438	48.0555	35.9214	59.8199
GSM3936244	20	45.0791	61.5442	47.676	52.079	48.7983	30.6344	52.5436
GSM3936245	19	39.8638	68.0577	46.3572	51.9634	36.8105	14.9409	50.879
GSM3936246	32	36.6657	71.3678	51.9598	46.3419	45.7658	32.6706	52.3702
GSM3936247	61	44.6643	71.5762	47.7142	54.0659	45.2	46.6494	50.1359
GSM3936248	22	34.1189	67.6529	49.9767	45.9844	41.015	21.0587	40.597
GSM3936249	21	48.1691	70.0545	53.9963	55.0788	48.3433	20.164	47.2664
GSM3936250	19	48.567	63.5915	49.6542	51.1698	44.8158	28.3198	44.8646
GSM3936251	68	57.2249	75.413	50.7273	52.8525	49.2065	40.7359	62.7005
GSM3936252	21	38.578	66.053	50.1189	50.1128	37.8698	17.0121	47.5737
GSM3936253	24	43.0371	67.1403	50.1669	51.758	37.488	24.8737	40.9646
GSM3936254	21	32.3627	75.4507	49.4296	51.2547	46.1608	28.5482	49.6304
GSM3936255	18	38.7203	57.8557	50.5175	47.6817	44.6544	13.9546	44.2725
GSM3936257	24	39.6714	67.6786	51.3272	46.5017	41.8261	30.0459	47.1907
GSM3936260	18	33.8895	58.4035	48.4612	46.1705	31.4784	19.6174	37.431
[truncated: 1,109 more rows]

## Sheet: Summary Statistics Normal
	Pearson	Dev	deMagalhaes	GenAge	GTExAge	Peters	all
r2	0.176567	0.0273704	0.0128537	0.0031013	0.432788	0.0948327	0.139679		Colorscale:	green: 0	yellow: 0.5	red: 1
MAE	34.8312	34.5731	25.6426	25.1653	26.2726	22.8179	22.8188

## Sheet: Summary Statistics Intervention
Rapamycin	Pearson	Dev	deMagalhaes	GenAge	GTExAge	Peters	all		Legend
Day 0 vs Day 2	0.00755364	0.147555	0.014015	0.793742	0.0404274	0.0085772	0.0286034		Adjusted p-values displayed
Day 0 vs Day 4	0.032954	0.78013	4.82406e-05	0.556826	0.00329074	0.0085772	0.0516758		Significance threshold:	0.05
									Significance display:
Metformin	Pearson	Dev	deMagalhaes	GenAge	GTExAge	Peters	all
Baseline vs Metformin	0.215692	0.70052	0.485065	0.772754	0.0548944	0.551893	0.841515
Hypoxia	Pearson	Dev	deMagalhaes	GenAge	GTExAge	Peters	all
Normoxia vs Hypoxia	0.0341851	0.0297169	0.0790263	0.167114	0.0761768	0.023773	0.971255
hTERT	Pearson	Dev	deMagalhaes	GenAge	GTExAge	Peters	all
None:Normoxia vs hTERT:Normoxia	0.230907	0.0715764	0.217075	0.0518438	0.349174	0.280561	0.169627
None:Hypoxia vs hTERT:Hypoxia	0.420644	0.0715764	0.20038	0.0514556	0.335946	0.280561	0.145915
hTERT:Hypoxia vs hTERT:Normoxia	0.481996	0.700175	0.217075	0.313353	0.658657	0.763263	0.467097
SV	Pearson	Dev	deMagalhaes	GenAge	GTExAge	Peters	all
None:Normoxia vs SV:Normoxia	0.230907	0.0731404	0.398246	0.052106	0.405591	0.925825	0.467097
None:Hypoxia vs SV:Hypoxia	0.230907	0.0678953	0.367461	0.0518438	0.349174	0.280561	0.238701
SV:Hypoxia vs SV:Normoxia	0.334893	0.607262	0.217075	0.142685	0.349174	0.280561	0.856061
RAS	Pearson	Dev	deMagalhaes	GenAge	GTExAge	Peters	all
None:Normoxia vs RAS:Normoxia	0.344962	0.0731404	0.217075	0.0514556	0.563641	0.280561	0.467097
None:Hypoxia vs RAS:Hypoxia	0.230907	0.0995867	0.381495	0.0521847	0.582086	0.548634	0.688089
RAS:Hypoxia vs RAS:Normoxia	0.512658	0.374669	0.20038	0.0514556	0.582086	0.359144	0.4499
Hypoxia	Pearson	Dev	deMagalhaes	GenAge	GTExAge	Peters	all
Normoxia vs Hypoxia	0.303349	0.282287	0.20038	0.0829785	0.563641	0.7067	0.66864
Quiescence	Pearson	Dev	deMagalhaes	GenAge	GTExAge	Peters	all
Cycling vs Quiescent	0.440665	0.597936	0.0565021	0.268993	0.00352678	0.98844	0.615626
BRAF:None:D4 vs BRAF:SenBypass:D4	0.579329	0.0681784	0.665358	0.381899	0.957011	0.0881489	0.804703
BRAF:None:D10 vs BRAF:SenBypass:D10	0.440665	0.186834	0.0565021	0.133621	0.390517	0.00309551	0.496473
FOXM1/MYBL2	Pearson	Dev	deMagalhaes	GenAge	GTExAge	Peters	all
Control vs siFOXM1	0.1312	0.1312	0.1312	0.1312	0.1312	0.1312	0.1312
Control vs siMYBL2	0.00490232	0.00490232	0.00490232	0.00490232	0.00490232	0.00490232	0.00490232
Number of significant interventions:	4	2	3	1	4	5	2
