# Supplementary material for: Measuring biological age using a functionally interpretable multi‐tissue RNA clock
Source: Aging Cell. 2023 Mar 16;22(5):e13799. doi: 10.1111/acel.13799 (PMC10186600; doi:10.1111/acel.13799)
Supplement: Supplementary file 5 — Table S1. [file ACEL-22-e13799-s001.xlsx]

## Sheet: Sheet1
Gene	Coefficient	Standardized Coefficients	Process
TNFRSF10B	1.5702	1.00204	Cellular communication
RNMT	-1.56441	-1.09009	Gene expression
XPC	1.42837	0.609229	Cell cycle and cell division
DNMT3A	-1.35418	-0.721486	Chromatin and histone dynamics
PMS1	1.29416	0.607085	DNA replication, recombination and repair
DNAJB12	-1.27005	-0.448944	Posttranslational protein modification
DDB2	1.26912	0.618939	Cellular response to stress
TLX2	1.25564	1.44553	Cellular communication
JMJD1C	-1.23272	-0.695133	Chromatin and histone dynamics
PRKDC	1.21611	0.675182	DNA replication, recombination and repair
EIF2AK2	1.21085	0.719843	Gene expression
SMC4	-1.20036	-0.765992	Cell cycle and cell division
HSD17B12	1.19223	0.621353	Lipid metabolism
VEGFB	1.14771	0.838402	Cellular communication
RAD21	-1.10929	-0.498361	Cell cycle and cell division
VPS36	-1.08466	-0.864372	Intracellular vesicle traffic
STX6	1.07637	0.734643	Intracellular vesicle traffic
PAFAH1B1	-1.0613	-0.706929	Cell cycle and cell division
ASAH1	-1.05604	-0.618256	Lipid metabolism
CFHR5	-1.03974	-0.475672	Coagulation cascade, complement system and blood protein dynamics
TAAR1	1.02503	0.454191	Cellular communication
HSP90B1	-1.02181	-0.549698	Organelle organization
GAST	-0.994436	-0.493515	Cellular communication
GNAS	-0.956087	-0.44383	Cellular communication
KRAS	0.923152	0.427584	Cellular communication
CCKAR	-0.919276	-0.901332	Cellular communication
WWOX	0.918112	0.441065	Regulated cell death
UBE2I	-0.883915	-0.261608	Chromatin and histone dynamics
ADAM17	0.877094	0.456713	Cellular communication
PDCD6IP	-0.877046	-0.553639	Cell cycle and cell division
RPL38	-0.8764	-0.425189	Gene expression
TLX1	0.86724	0.527162	Cell cycle and cell division
ADIPOR2	-0.852954	-0.382601	Cellular communication
DNAJB9	0.845478	0.590466	Posttranslational protein modification
ELOVL5	-0.814315	-0.932364	Lipid metabolism
CPT1B	0.813566	0.687492	Lipid metabolism
MKNK1	0.807659	0.337833	Gene expression
RINT1	-0.788324	-0.607878	Intracellular vesicle traffic
COPS5	-0.782318	-0.244007	Intracellular degradation pathways
KDM5A	0.761151	0.547812	Chromatin and histone dynamics
IFT52	-0.761147	-0.338972	Cellular protrusion organization
PMS2	0.75676	0.369334	DNA replication, recombination and repair
CITED2	0.738529	0.499072	Cellular communication
MFSD8	-0.737387	-0.571223	Intracellular degradation pathways
RHEB	-0.735141	-0.317243	Cellular communication
AP1G1	-0.723539	-0.39345	Intracellular vesicle traffic
HDAC3	0.709845	0.256441	Chromatin and histone dynamics
MLNR	0.703383	0.582947	Cellular communication
BIRC3	0.702691	0.762463	Regulated cell death
STAT1	0.696209	0.525396	Cellular communication
CEP63	0.68704	0.767053	Cell cycle and cell division
ASIC1	-0.68082	-1.67324	Membrane transport of small molecules and electrical properties of membranes
SSTR5	-0.667148	-0.492974	Cellular communication
CTNNB1	0.641488	0.249591	Cell junction dynamics
FBXW7	0.638503	0.304682	Cell cycle and cell division
CD55	0.630149	0.472632	Coagulation cascade, complement system and blood protein dynamics
ERO1B	-0.630135	-0.59119	Posttranslational protein modification
NAP1L2	0.610465	1.6956	Chromatin and histone dynamics
MDM2	0.588893	0.296626	Cell cycle and cell division
NFKBIA	-0.584574	-0.440274	Cellular communication
APH1B	0.583786	0.340676	Extracellular matrix homeostasis
PDGFA	-0.579481	-0.468794	Cellular communication
MED18	-0.572588	-0.256704	Gene expression
MSTN	0.569953	0.92769	Cellular communication
ADIPOR1	-0.568514	-0.280704	Cellular communication
LIMS2	-0.565406	-1.40123	Cellular contraction
TP53	-0.542121	-0.315892	Cell cycle and cell division
RGS9BP	0.541679	0.810624	Cellular communication
TEP1	0.541033	0.284372	DNA replication, recombination and repair
CS	-0.540629	-0.446361	Energy generation and metabolism of cellular monomers
EIF4B	0.539935	0.233012	Gene expression
RMI1	0.539064	0.582686	DNA replication, recombination and repair
NXF2	-0.537474	-0.437492	Gene expression
ATR	0.52558	0.261141	Cell cycle and cell division
POMC	-0.5169	-0.99878	Cellular communication
ODF1	-0.509644	-0.275899	Cellular protrusion organization
TNNI3	-0.507429	-0.832093	Cellular contraction
MSH6	-0.506012	-0.24119	DNA replication, recombination and repair
CAMK4	-0.500718	-0.59633	Cellular communication
GIP	-0.499484	-0.311186	Cellular communication
MED1	-0.499089	-0.214948	Cellular communication
FOXO3	-0.497711	-0.261261	Cellular communication
HIF1A	0.497449	0.318652	Cellular communication
BAX	0.489339	0.233296	Regulated cell death
SDHA	0.487683	0.402801	Energy generation and metabolism of cellular monomers
KDM3B	-0.483853	-0.200005	Chromatin and histone dynamics
KIF5B	-0.481295	-0.221669	Cytoskeleton dynamics
IRS1	-0.478407	-0.439503	Cellular communication
MAP2K5	0.478257	0.250494	Cellular communication
NEFH	-0.473039	-1.21519	Cytoskeleton dynamics
CTSD	-0.471009	-0.344812	Extracellular matrix homeostasis
SCN9A	-0.460883	-0.84511	Membrane transport of small molecules and electrical properties of membranes
TBRG1	-0.459659	-0.293131	Cellular communication
RPS6KB2	0.455863	0.181413	Gene expression
SLN	-0.455293	-0.705606	Cellular contraction
KPNA3	-0.454353	-0.46771	Transmembrane protein import and translocation
APOA4	-0.450975	-0.237898	Lipid metabolism
PNLIP	-0.450685	-0.195365	Lipid metabolism
ANAPC10	0.449422	0.484504	Cell cycle and cell division
ARID1A	-0.448417	-0.21125	Chromatin and histone dynamics
SLC2A4	-0.432837	-0.392989	Energy generation and metabolism of cellular monomers
F8	0.430923	0.549295	Coagulation cascade, complement system and blood protein dynamics
GPAM	-0.427339	-0.331472	Lipid metabolism
APOC1	-0.427165	-1.16865	Lipid metabolism
GHR	-0.418919	-0.373976	Cellular communication
CTSB	0.413848	0.28089	Extracellular matrix homeostasis
CD248	-0.412851	-1.38053	Cell cycle and cell division
CFH	0.412775	1.1315	Coagulation cascade, complement system and blood protein dynamics
LTC4S	-0.41208	-0.770755	Lipid metabolism
TGFBR1	0.410764	0.239247	Cellular communication
MAP2K1	0.410371	0.369066	Cell cycle and cell division
SNX1	-0.407926	-0.251048	Intracellular vesicle traffic
TET2	-0.405941	-0.229172	Chromatin and histone dynamics
EIF4G2	-0.404846	-0.343351	Gene expression
GFAP	-0.404552	-0.373708	Cytoskeleton dynamics
GLS2	0.404117	0.911625	Amino acid metabolism
DST	-0.400454	-0.331068	Cell junction dynamics
DDX11	0.396837	0.575496	Cell cycle and cell division
CDC34	-0.394457	-0.241199	Intracellular degradation pathways
IFNA1	0.390726	0.292576	Cellular communication
CPT1A	0.389359	0.255271	Lipid metabolism
STAT6	0.388827	0.208253	Cellular communication
CEP250	0.388211	0.527118	Cell cycle and cell division
GADD45A	-0.386157	-0.309009	Cell cycle and cell division
HIF1AN	-0.38613	-0.119735	Cellular communication
FIGN	0.38546	1.23643	Cytoskeleton dynamics
SIKE1	-0.384701	-0.287423	Cellular communication
AKT3	0.384398	0.332686	Cellular communication
CBX2	-0.371888	-0.644123	Organelle organization
TNFRSF1B	-0.3709	-0.352295	Cellular communication
DUSP1	-0.370142	-0.378327	Cellular communication
NDEL1	-0.368372	-0.367201	Cell cycle and cell division
CTNNBIP1	-0.367409	-0.20818	Cellular communication
CUL4A	0.36737	0.280034	Chromatin and histone dynamics
SLC2A1	-0.366005	-0.301702	Cellular response to stress
CENPC	0.365143	0.336161	Cell cycle and cell division
PON1	0.364481	0.520533	Lipid metabolism
CYP19A1	0.364083	0.760625	Lipid metabolism
POLB	-0.363102	-0.182691	DNA replication, recombination and repair
DLL3	-0.361734	-0.563264	Cellular communication
NR4A1	0.359298	0.437272	Cellular communication
SCN10A	-0.357973	-0.205715	Neurotransmission
CDYL	0.354121	0.253545	Chromatin and histone dynamics
POC1B	0.353866	0.233742	Cell cycle and cell division
VEZT	-0.353635	-0.3505	Cell junction dynamics
SAP30	-0.351309	-0.240601	Chromatin and histone dynamics
NDUFS4	0.350454	0.470631	Energy generation and metabolism of cellular monomers
GNB3	0.349869	0.749406	Cellular communication
LRIG1	0.348895	0.498539	Cellular communication
SLC4A10	-0.347164	-1.10766	Membrane transport of small molecules and electrical properties of membranes
HAUS2	0.34592	0.123209	Cytoskeleton dynamics
PRMT2	-0.342635	-0.344589	Chromatin and histone dynamics
RAPSN	-0.342437	-0.593635	Neurotransmission
ACVR2A	0.340679	0.214801	Cellular communication
ADAMTS2	0.339266	1.11306	Extracellular matrix homeostasis
WASL	0.336483	0.162219	Cytoskeleton dynamics
ATP2B1	-0.332219	-0.487099	Membrane transport of small molecules and electrical properties of membranes
APOD	0.325357	1.20964	Lipid metabolism
IGFBP3	0.32479	1.25187	Cellular communication
STMN1	-0.323512	-0.244291	Cell cycle and cell division
CD44	0.322367	0.305703	Cell junction dynamics
DHH	-0.321805	-0.351267	Cellular communication
UCP1	0.32035	0.264841	Energy generation and metabolism of cellular monomers
APOBEC3H	0.319571	0.698406	Gene expression
CDKN2A	0.318269	0.581162	Cell cycle and cell division
EIF3A	0.316678	0.270792	Gene expression
SCARA5	-0.315265	-0.932518	Lipid metabolism
ORC6	0.312657	0.178822	Cell cycle and cell division
HSPD1	-0.308791	-0.160258	Posttranslational protein modification
ADAM12	-0.308312	-0.77235	Extracellular matrix homeostasis
MAPK1	0.308284	0.122746	Cellular communication
HBEGF	-0.306771	-0.371368	Cellular communication
COG2	0.306203	0.219032	Posttranslational protein modification
CPT1C	0.305529	0.233678	Lipid metabolism
SOCS2	-0.305115	-0.297748	Cellular communication
GSPT1	0.304878	0.265727	Gene expression
PANX3	0.303965	0.189741	Cell junction dynamics
UPF3B	0.303111	0.276052	Gene expression
SMC3	-0.302356	-0.14824	Cell cycle and cell division
DLK1	0.298105	0.361333	Cellular communication
SGMS1	0.295195	0.215969	Lipid metabolism
BRD1	-0.294977	-0.370246	Chromatin and histone dynamics
CIB3	0.294687	0.370449	Cytoskeleton dynamics
KRT8	-0.293824	-0.292665	Cytoskeleton dynamics
MMP11	-0.292157	-0.576628	Extracellular matrix homeostasis
MBL1P	0.291726	0.48884	Coagulation cascade, complement system and blood protein dynamics
SFRP2	0.287305	0.943069	Cellular communication
ATP1A4	-0.286254	-0.441095	Membrane transport of small molecules and electrical properties of membranes
SERPINE2	-0.285384	-0.723251	Cellular protrusion organization
BMF	-0.284352	-0.25704	Regulated cell death
SPIDR	0.283472	0.330248	DNA replication, recombination and repair
CDC42	-0.283066	-0.328591	Cell cycle and cell division
PTCH2	-0.282213	-0.666431	Cellular communication
KSR1	0.280397	0.203208	Cellular communication
FCN3	0.279938	0.359723	Coagulation cascade, complement system and blood protein dynamics
MARVELD2	0.278618	0.495221	Cell junction dynamics
ROCK1	0.277426	0.274989	Cell cycle and cell division
DAXX	-0.276484	-0.107663	Chromatin and histone dynamics
IRAK1	0.275894	0.144264	Cellular communication
ANAPC7	-0.275786	-0.239206	Cell cycle and cell division
MAD2L1	0.275351	0.20703	Cell cycle and cell division
IFNA2	-0.274845	-0.17789	Cellular communication
NOG	-0.274546	-0.731386	Cellular communication
THOC3	0.27274	0.332691	Gene expression
TOB1	0.272537	0.319757	Gene expression
FBN2	-0.27141	-0.838369	Extracellular matrix homeostasis
INHBB	0.270559	0.731566	Cellular communication
MCM7	-0.270435	-0.161228	DNA replication, recombination and repair
RFC2	0.269561	0.266306	Cell cycle and cell division
RSPH9	-0.269151	-0.398432	Cellular protrusion organization
CDC6	-0.268892	-0.263711	DNA replication, recombination and repair
XIRP1	-0.26791	-0.450573	Cellular contraction
TLR3	-0.267608	-0.42283	Cellular communication
BBC3	0.267351	0.215847	Cell cycle and cell division
TARBP1	-0.267199	-0.301907	Gene expression
ELOVL4	-0.261791	-0.720532	Lipid metabolism
MED19	0.259762	0.2068	Gene expression
DNAJB11	-0.258176	-0.118863	Posttranslational protein modification
OTC	0.257861	0.287115	Amino acid metabolism
EIF5A2	-0.255319	-0.34288	Gene expression
OPN5	-0.255042	-0.231819	Extracellular matrix homeostasis
PRSS56	0.254957	0.247274	Extracellular matrix homeostasis
KCNN4	0.253846	0.624555	Membrane transport of small molecules and electrical properties of membranes
LTA4H	0.252189	0.130388	Lipid metabolism
CD47	0.250525	0.119264	Cellular communication
PRPF18	-0.249657	-0.104294	Gene expression
TFPI	0.247951	0.446718	Coagulation cascade, complement system and blood protein dynamics
ISG15	-0.247914	-0.746721	Intracellular degradation pathways
SPATC1	0.247756	0.420089	Cytoskeleton dynamics
CLDN2	0.247184	0.358737	Cell junction dynamics
ERLIN2	0.247171	0.221441	Posttranslational protein modification
SLC1A7	0.246047	0.618139	Amino acid metabolism
NPPB	-0.244027	-0.202454	Cellular communication
AKAP5	-0.243782	-0.479483	Cellular communication
HGSNAT	-0.243243	-0.283937	Intracellular degradation pathways
FIS1	0.242518	0.251017	Organelle organization
N6AMT1	-0.242286	-0.237182	Gene expression
HPSE2	-0.241077	-0.53252	Extracellular matrix homeostasis
MAP1LC3A	-0.239244	-0.479893	Intracellular degradation pathways
HPGD	-0.238551	-0.698873	Cellular communication
KCNE4	-0.238414	-0.486953	Membrane transport of small molecules and electrical properties of membranes
CELSR1	-0.236718	-0.663765	Cell junction dynamics
SLC13A1	0.233865	0.239616	Membrane transport of small molecules and electrical properties of membranes
PDGFB	0.233743	0.503526	Cellular communication
IL1R1	-0.23337	-0.264889	Cellular communication
IAPP	-0.233311	-0.343085	Cellular communication
SLC25A2	0.233008	0.254399	Amino acid metabolism
MLN	0.232879	0.121919	Cellular communication
DFFA	0.231392	0.0755162	DNA replication, recombination and repair
SLC30A8	-0.231316	-0.359682	Extracellular matrix homeostasis
SPDL1	0.23111	0.384567	Cell cycle and cell division
GJA5	0.230526	0.487571	Cell junction dynamics
MED27	-0.229876	-0.280887	Gene expression
SERPINA5	0.226964	0.423327	Coagulation cascade, complement system and blood protein dynamics
PAX3	-0.226703	-0.449779	Cellular communication
RAB7B	-0.225778	-0.616437	Intracellular vesicle traffic
KLK9	-0.224752	-0.249374	Extracellular matrix homeostasis
ADAMTS15	-0.223195	-0.582728	Extracellular matrix homeostasis
CALY	0.220789	0.597491	Intracellular vesicle traffic
OXCT1	-0.218141	-0.340312	Lipid metabolism
NEFL	0.216592	0.761776	Cytoskeleton dynamics
KDM7A	-0.214983	-0.140261	Chromatin and histone dynamics
PYCR1	-0.214885	-0.561168	Amino acid metabolism
KCNA6	0.213689	0.221743	Neurotransmission
CRELD2	-0.21252	-0.29271	Posttranslational protein modification
WNT10A	0.212495	0.42645	Cellular communication
TP53BP1	-0.212241	-0.271193	Cell cycle and cell division
CLDN18	0.210278	0.34477	Cell junction dynamics
ACHE	0.210232	0.531775	Extracellular matrix homeostasis
TCERG1	0.209649	0.235215	Gene expression
TRDN	0.209404	0.414641	Cellular contraction
NPPA	-0.207786	-0.387569	Cellular communication
VPS4A	0.207712	0.188744	Cell cycle and cell division
PRODH	0.206067	0.476068	Amino acid metabolism
RPS8	0.20472	0.316593	Gene expression
AQP5	-0.204323	-0.507126	Membrane transport of small molecules and electrical properties of membranes
AHNAK	0.204307	0.17039	Cell junction dynamics
SLC4A5	0.203999	0.302453	Membrane transport of small molecules and electrical properties of membranes
CLDN5	0.202711	0.629711	Cell junction dynamics
TPX2	-0.2013	-0.199658	Cell cycle and cell division
SF3B2	0.199777	0.19745	Gene expression
WISP2	0.196019	0.205304	Cellular communication
FLT1	-0.195483	-0.218788	Cellular communication
LEFTY2	-0.195169	-0.249401	Cellular communication
BMS1	0.194695	0.190473	Gene expression
UNG	0.194527	0.12668	DNA replication, recombination and repair
PARP3	0.193634	0.363143	DNA replication, recombination and repair
TMPO	0.193149	0.271964	Organelle organization
SCIN	0.19275	0.317192	Cytoskeleton dynamics
AGXT2	-0.192707	-0.110176	Amino acid metabolism
HS3ST1	-0.192342	-0.452135	Extracellular matrix homeostasis
XAB2	-0.191178	-0.102374	DNA replication, recombination and repair
RHBDL3	0.190095	0.485411	Posttranslational protein modification
HACD1	0.189721	0.136905	Lipid metabolism
GDF10	0.188797	0.400881	Cellular communication
HSD3B1	-0.18863	-0.303124	Lipid metabolism
PAPD5	0.187607	0.202933	Gene expression
EAF2	0.187219	0.328109	Gene expression
EPN2	-0.187107	-0.388879	Intracellular vesicle traffic
ROBO1	-0.186161	-0.543871	Cellular communication
SCN4A	-0.185041	-0.334435	Membrane transport of small molecules and electrical properties of membranes
XYLT1	-0.184781	-0.331433	Extracellular matrix homeostasis
HBD	0.184372	0.46786	Iron, heme and hemoglobin homeostasis
F12	0.18353	0.423187	Cellular communication
ADAMTS14	0.183288	0.432054	Extracellular matrix homeostasis
GLRA1	0.183136	0.264444	Neurotransmission
HMGB2	-0.180841	-0.126501	Chromatin and histone dynamics
TAP2	0.180404	0.130728	Intracellular vesicle traffic
NOP56	0.179694	0.21028	Gene expression
CD99	0.179052	0.303266	Cell junction dynamics
MAP4K4	0.17905	0.205003	Cellular communication
CEP350	0.178096	0.205725	Cell cycle and cell division
PCBP2	0.177316	0.199621	Gene expression
FOXA2	0.176562	0.365627	Cellular communication
ABCC9	0.176457	0.359043	Membrane transport of small molecules and electrical properties of membranes
ACVR1C	0.176171	0.414066	Cellular communication
RNF168	0.176151	0.123779	Chromatin and histone dynamics
HMGCS1	-0.17577	-0.253926	Lipid metabolism
VTI1B	0.175268	0.109812	Intracellular vesicle traffic
EVI5	0.17291	0.27004	Cytoskeleton dynamics
INPP4B	0.172699	0.293871	Cellular communication
FSCN3	0.171464	0.273743	Cytoskeleton dynamics
FANCB	0.171008	0.266556	DNA replication, recombination and repair
CXXC5	-0.170237	-0.120671	Cellular communication
HBZ	0.169803	0.270258	Iron, heme and hemoglobin homeostasis
SMAD6	0.169635	0.474077	Cellular communication
MYO1D	0.169461	0.439718	Cell junction dynamics
CP	0.169202	0.545462	Iron, heme and hemoglobin homeostasis
STAMBP	0.169001	0.102704	Intracellular vesicle traffic
NOTCH2	0.168768	0.107038	Cellular communication
RNF8	0.167808	0.157915	Cellular response to stress
RECQL5	-0.167803	-0.0774192	DNA replication, recombination and repair
HMGA1	0.167686	0.120254	Chromatin and histone dynamics
SATB1	-0.167137	-0.307249	Chromatin and histone dynamics
CPOX	0.166064	0.252694	Iron, heme and hemoglobin homeostasis
BFSP1	-0.165605	-0.32531	Cytoskeleton dynamics
PEX5	-0.16501	-0.152256	Transmembrane protein import and translocation
FMR1NB	0.164434	0.0722054	Gene expression
VPS33B	0.163468	0.22687	Intracellular vesicle traffic
KCNT1	0.163052	0.432802	Neurotransmission
NXF5	0.163013	0.130264	Gene expression
RAB13	0.162295	0.328644	Cell junction dynamics
RAMP1	0.160813	0.35143	Cellular communication
EIF4ENIF1	0.160385	0.10729	Gene expression
CCNT2	-0.160135	-0.119516	Gene expression
FGFR1OP	-0.159893	-0.058363	Cell cycle and cell division
MCM10	-0.159225	-0.302119	DNA replication, recombination and repair
FBN3	-0.159194	-0.255509	Extracellular matrix homeostasis
KCNA4	0.159042	0.415699	Neurotransmission
WASF1	0.15821	0.405796	Cellular protrusion organization
USP18	-0.157821	-0.360621	Cellular communication
USP44	-0.157802	-0.329583	Chromatin and histone dynamics
APOA1	-0.157459	-0.214826	Lipid metabolism
PTPN1	-0.157265	-0.179826	Cell junction dynamics
SFRP4	0.156683	0.371902	Cellular communication
RELA	0.155936	0.0634766	Cellular communication
CYP11A1	0.155327	0.228401	Lipid metabolism
WNT4	0.154751	0.345414	Cellular communication
GSK3A	-0.154328	-0.0850657	Cytoskeleton dynamics
IRAK2	0.152301	0.146016	Cellular communication
RAD51C	-0.152248	-0.068667	DNA replication, recombination and repair
RAD17	0.151902	0.0649205	Cell cycle and cell division
IHH	0.150411	0.245313	Cellular communication
PHC1	-0.150352	-0.181337	Organelle organization
KDM1A	-0.149642	-0.064444	Chromatin and histone dynamics
KLHL10	-0.149258	-0.168297	Regulated cell death
SRSF2	0.149102	0.0582472	Gene expression
ADAM19	-0.148975	-0.380016	Extracellular matrix homeostasis
ZDHHC2	0.148445	0.189523	Posttranslational protein modification
VPS29	-0.148303	-0.144422	Intracellular vesicle traffic
ETF1	-0.147855	-0.151527	Gene expression
SEMA3D	0.14508	0.362542	Cellular communication
TPH1	-0.144657	-0.240813	Amino acid metabolism
DUSP5	0.143857	0.151458	Cellular communication
RAB3IP	-0.143652	-0.0757349	Cellular protrusion organization
SLC26A3	-0.14324	-0.325954	Membrane transport of small molecules and electrical properties of membranes
ITGA6	-0.143124	-0.149289	Cell junction dynamics
DRD4	-0.143121	-0.26977	Neurotransmission
NUDT16	0.141896	0.201902	Gene expression
POLH	0.141301	0.155684	DNA replication, recombination and repair
SSH1	0.14089	0.149821	Cellular protrusion organization
CTSC	0.140344	0.0877726	Extracellular matrix homeostasis
MMP7	0.140106	0.356624	Cellular communication
PFKFB4	-0.140049	-0.128017	Energy generation and metabolism of cellular monomers
VPS13A	0.138797	0.0852546	Cytoskeleton dynamics
MBD4	0.138764	0.13298	DNA replication, recombination and repair
ARSG	0.138485	0.202996	Intracellular degradation pathways
DSC2	0.137828	0.158328	Cell junction dynamics
BBS1	0.13751	0.216945	Cellular protrusion organization
MLLT4	-0.137341	-0.101351	Cell junction dynamics
PDE4D	-0.137198	-0.12632	Cellular communication
SERPINH1	-0.136901	-0.111859	Extracellular matrix homeostasis
PRMT6	-0.135183	-0.181648	Chromatin and histone dynamics
ITGA3	0.134752	0.113029	Cell junction dynamics
TUBA1A	-0.13468	-0.217994	Cell cycle and cell division
NCKIPSD	0.134585	0.267909	Cytoskeleton dynamics
NOTCH4	-0.134279	-0.102397	Cellular communication
F7	-0.133511	-0.20462	Coagulation cascade, complement system and blood protein dynamics
MSX2	0.132745	0.22956	Cellular communication
ATP7A	-0.131691	-0.165869	Membrane transport of small molecules and electrical properties of membranes
SEMA3A	0.131239	0.411886	Cellular communication
PRLR	0.131153	0.343266	Cellular communication
TMOD1	0.131043	0.361837	Cellular contraction
JDP2	0.130982	0.314792	Organelle organization
CCDC39	-0.130469	-0.252745	Cellular protrusion organization
PABPN1	0.129974	0.137619	Gene expression
WIPI1	-0.129704	-0.0769751	Intracellular degradation pathways
P2RY1	0.129613	0.324422	Cellular communication
KRT5	-0.129541	-0.610917	Cytoskeleton dynamics
CES1	0.129445	0.414261	Intracellular vesicle traffic
CHRM3	-0.129359	-0.348055	Cellular communication
RND1	0.128897	0.240254	Cellular communication
TCTN1	-0.128497	-0.183191	Cellular protrusion organization
AQP1	0.128379	0.468132	Cellular response to stress
HP	0.128238	0.360313	Coagulation cascade, complement system and blood protein dynamics
XAF1	-0.128026	-0.196084	Regulated cell death
MCOLN1	-0.127265	-0.189048	Intracellular degradation pathways
MYO3B	0.127079	0.169289	Cellular protrusion organization
HTRA1	0.126984	0.502791	Cellular communication
TG	-0.126595	-0.271613	Amino acid metabolism
PDGFC	0.126325	0.322279	Cellular communication
TIMM10	0.126297	0.16274	Transmembrane protein import and translocation
SYT2	0.126263	0.325274	Intracellular vesicle traffic
CDH5	0.125546	0.372925	Cell junction dynamics
TPM2	-0.124685	-0.409704	Cellular contraction
MSL2	0.124129	0.0524465	Chromatin and histone dynamics
EPOR	-0.123944	-0.0894901	Cellular communication
AGBL3	-0.123541	-0.176287	Coagulation cascade, complement system and blood protein dynamics
DHX36	-0.123323	-0.0830522	Gene expression
TKTL2	-0.122288	-0.093177	Energy generation and metabolism of cellular monomers
MVD	-0.122128	-0.178509	Lipid metabolism
BCL2L11	-0.121963	-0.0901474	Regulated cell death
ABCB8	-0.12175	-0.143784	Iron, heme and hemoglobin homeostasis
QPRT	0.121573	0.10042	Amino acid metabolism
SDC4	0.121297	0.340517	Cell junction dynamics
CTSV	-0.121294	-0.110931	Extracellular matrix homeostasis
SCD	-0.120038	-0.371466	Lipid metabolism
BCAT1	0.120001	0.133788	Amino acid metabolism
MGMT	-0.119452	-0.170665	Chromatin and histone dynamics
SYP	-0.119071	-0.0917211	Intracellular vesicle traffic
LEP	0.117668	0.202918	Cellular communication
SNX2	-0.117405	-0.116479	Intracellular vesicle traffic
SLC20A2	-0.116881	-0.140953	Membrane transport of small molecules and electrical properties of membranes
MAP2K6	-0.116115	-0.100577	Cellular communication
TOLLIP	-0.115548	-0.0527536	Cellular communication
PDPN	0.115276	0.285764	Cellular communication
RFC4	-0.114639	-0.0720326	Cell cycle and cell division
AOX2P	-0.114227	-0.169765	Lipid metabolism
RPS21	0.114029	0.223209	Gene expression
MAPK8	-0.113863	-0.0484417	Cellular communication
ADRB2	0.112789	0.219644	Cellular communication
ANO2	0.112576	0.234428	Cellular protrusion organization
LRRK1	0.111269	0.070079	Intracellular vesicle traffic
TRAF5	-0.111121	-0.210071	Cellular communication
CELA3B	-0.11103	-0.154141	Extracellular matrix homeostasis
LTF	0.110864	0.439573	Iron, heme and hemoglobin homeostasis
PLXNB3	0.110153	0.344857	Cellular communication
HSD3B7	0.109945	0.226989	Lipid metabolism
FSHR	-0.10994	-0.0901524	Cellular communication
FECH	0.109688	0.140513	Iron, heme and hemoglobin homeostasis
RNF138	-0.108961	-0.137787	DNA replication, recombination and repair
KANK1	0.107169	0.199413	Cytoskeleton dynamics
SLC34A1	0.106524	0.133734	Membrane transport of small molecules and electrical properties of membranes
HCN2	0.106514	0.289913	Neurotransmission
FABP5	-0.1064	-0.238641	Lipid metabolism
DNAJC6	0.105979	0.304869	Intracellular vesicle traffic
SLC48A1	0.105568	0.120161	Iron, heme and hemoglobin homeostasis
SMARCA2	0.10541	0.123896	Chromatin and histone dynamics
ANLN	-0.10472	-0.122936	Cell cycle and cell division
HAT1	0.103889	0.107808	Chromatin and histone dynamics
EPM2A	-0.103523	-0.13512	Energy generation and metabolism of cellular monomers
SLC26A2	0.103478	0.0729852	Extracellular matrix homeostasis
IDO1	-0.103035	-0.376796	Amino acid metabolism
EHD3	0.102656	0.23273	Intracellular vesicle traffic
ORAI1	-0.102048	-0.204213	Cellular communication
CDC20	-0.101633	-0.273243	Cell cycle and cell division
S100A10	0.101543	0.237838	Intracellular vesicle traffic
CTHRC1	0.101382	0.301472	Cellular communication
PRAME	0.101287	0.110141	Cellular communication
NRG2	0.101101	0.225118	Cellular communication
RPL4	0.101095	0.133289	Gene expression
PPFIA1	0.100404	0.0824045	Cell junction dynamics
FXYD4	0.100018	0.0703485	Membrane transport of small molecules and electrical properties of membranes
LIMD1	-0.0993342	-0.0431193	Cell junction dynamics
GNMT	0.0990816	0.181887	Amino acid metabolism
FRS2	-0.0987343	-0.0474799	Cellular communication
LDHB	-0.0978232	-0.167668	Energy generation and metabolism of cellular monomers
PROCR	-0.0975144	-0.159868	Coagulation cascade, complement system and blood protein dynamics
AOC3	-0.0975134	-0.30266	Amino acid metabolism
NRK	-0.0971719	-0.168948	Cell junction dynamics
WNT7B	-0.0971496	-0.258634	Cellular communication
PLAA	-0.0969825	-0.0678068	Lipid metabolism
WDFY1	-0.0968588	-0.099735	Intracellular vesicle traffic
NOX1	-0.095865	-0.172934	Cellular redox homeostasis
AQP10	0.0958535	0.23973	Membrane transport of small molecules and electrical properties of membranes
PIK3CB	0.0958162	0.0456311	Cellular communication
LRRC6	0.0958022	0.232484	Cellular protrusion organization
SOCS3	0.0951976	0.117825	Cellular communication
RCAN1	0.0949967	0.130487	Cellular communication
SNAPIN	0.0947229	0.114048	Intracellular vesicle traffic
HTATIP2	0.0946643	0.155395	Cellular communication
GLRA3	-0.0946353	-0.227714	Neurotransmission
GLRA2	-0.0944495	-0.196158	Neurotransmission
HMOX2	-0.0933089	-0.0988675	Cellular response to stress
SOST	-0.093106	-0.106901	Cellular communication
WWC1	-0.0926709	-0.0868551	Cellular communication
GDF7	-0.0917667	-0.184411	Cellular communication
GDF3	-0.0911929	-0.0419178	Cellular communication
SYNE2	-0.0902225	-0.186593	Organelle organization
BDKRB1	-0.0899201	-0.183595	Cellular communication
CDKN1A	0.0898096	0.235608	Cell cycle and cell division
PIK3C2B	-0.0898096	-0.183103	Cellular communication
SLC9A3	-0.0897729	-0.201931	Membrane transport of small molecules and electrical properties of membranes
CFHR2	0.0894967	0.031082	Coagulation cascade, complement system and blood protein dynamics
FANCF	-0.0893348	-0.102254	DNA replication, recombination and repair
WISP1	-0.0892093	-0.218912	Cellular communication
TICAM2	0.0888297	0.191306	Cellular communication
NAGS	0.0886754	0.137197	Amino acid metabolism
AVPR1A	-0.0879493	-0.193228	Cellular communication
COPZ2	0.087838	0.198957	Intracellular vesicle traffic
KIF2C	0.0877212	0.093299	Cell cycle and cell division
GREM1	0.0876688	0.0976195	Cellular communication
GPER1	0.08745	0.206422	Cellular communication
COL19A1	-0.0873344	-0.18211	Extracellular matrix homeostasis
EPS8	-0.087193	-0.0745031	Cytoskeleton dynamics
IDO2	-0.0869279	-0.128524	Amino acid metabolism
MBP	0.0865138	0.192734	Neurotransmission
STMN2	0.0864795	0.365171	Cell cycle and cell division
GJA3	-0.0858741	-0.16099	Cell junction dynamics
RHOQ	0.0854762	0.112278	Intracellular vesicle traffic
TEX14	0.084482	0.131623	Cell cycle and cell division
SLC9A5	0.083551	0.162732	Intracellular vesicle traffic
MAPRE2	-0.0835486	-0.113089	Cellular protrusion organization
LAMTOR2	0.0834541	0.110914	Intracellular vesicle traffic
SALL1	0.0832777	0.256397	Chromatin and histone dynamics
MIP	-0.0832269	-0.10493	Cell junction dynamics
KCND2	0.0831637	0.257666	Neurotransmission
BCL2L1	0.0829675	0.0544455	Regulated cell death
BRAF	-0.0828928	-0.0781352	Cellular communication
MOV10	-0.0823752	-0.12804	Gene expression
GRIN3A	-0.0804393	-0.171852	Neurotransmission
EGLN3	0.0803679	0.183281	Cellular communication
CRCP	0.0799055	0.0556831	Cellular communication
GADD45B	-0.0797347	-0.0715365	Cellular communication
HAUS3	0.078245	0.0801409	Cytoskeleton dynamics
MAP9	-0.0774953	-0.200934	Cell cycle and cell division
CHD6	0.0769798	0.0938755	Chromatin and histone dynamics
CYP4F3	-0.0765336	-0.0827301	Lipid metabolism
LIPC	-0.0764345	-0.11715	Lipid metabolism
ETV4	-0.0763775	-0.174281	Cellular communication
PSMC3IP	0.0761857	0.116237	DNA replication, recombination and repair
ATP7B	0.0757629	0.0556805	Membrane transport of small molecules and electrical properties of membranes
CEP192	0.0753156	0.0818287	Cell cycle and cell division
GJC2	-0.0749434	-0.136222	Cell junction dynamics
PPARGC1A	0.0744014	0.248773	Cellular communication
ZIC3	0.0742187	0.119025	Cellular communication
RMI2	-0.0739288	-0.140909	DNA replication, recombination and repair
CPLX1	0.0734127	0.214145	Intracellular vesicle traffic
GJB6	0.0733467	0.217998	Cell junction dynamics
AAK1	-0.0725351	-0.0995142	Intracellular vesicle traffic
PAX5	-0.072446	-0.221673	DNA replication, recombination and repair
MMP1	0.0721582	0.300684	Extracellular matrix homeostasis
HLA-DQA2	-0.0720738	-0.266496	Intracellular vesicle traffic
CLIP1	0.0719657	0.0945317	Cytoskeleton dynamics
COPS6	0.0715007	0.0708902	Intracellular degradation pathways
MALT1	0.071304	0.0377268	Cellular communication
ASPH	0.0711575	0.137733	Membrane transport of small molecules and electrical properties of membranes
SPHK1	-0.0711157	-0.158437	Cellular communication
ADAMTS1	0.0709757	0.237062	Cellular communication
HDAC9	-0.0709457	-0.117879	Chromatin and histone dynamics
SCN2A	0.0708828	0.260752	Membrane transport of small molecules and electrical properties of membranes
HIST2H3C	0.0705077	0.148651	Chromatin and histone dynamics
KCNN3	0.0703964	0.191192	Neurotransmission
SLC25A17	-0.0698582	-0.0609934	Transmembrane protein import and translocation
VPS37C	-0.0690298	-0.107497	Intracellular vesicle traffic
RPS15A	0.0687422	0.129998	Gene expression
CD19	-0.0684277	-0.234742	Cellular communication
PTH1R	0.0682777	0.170116	Cellular communication
F2	0.0682418	0.0618971	Coagulation cascade, complement system and blood protein dynamics
UGCG	-0.0673618	-0.0836914	Lipid metabolism
CBX4	0.0670062	0.12594	Chromatin and histone dynamics
PEX19	0.0669635	0.0544132	Transmembrane protein import and translocation
STX16	0.0666321	0.0739911	Intracellular vesicle traffic
PLS3	-0.0656949	-0.260499	Cytoskeleton dynamics
CYP24A1	-0.0656458	-0.134835	Lipid metabolism
GJA4	0.0655371	0.135876	Cell junction dynamics
SNX3	0.0645895	0.0569058	Intracellular vesicle traffic
SLC6A11	-0.0639734	-0.154542	Amino acid metabolism
MC2R	-0.0633112	-0.0901276	Cellular communication
SMO	-0.0629957	-0.168126	Cellular communication
LBP	-0.0627796	-0.0601229	Lipid metabolism
CERS3	-0.062765	-0.152085	Lipid metabolism
DSG3	-0.0623913	-0.179832	Cell junction dynamics
PLK3	0.0622392	0.0465788	Cell cycle and cell division
EPHX2	-0.0617067	-0.122972	Lipid metabolism
SCN3A	-0.0614936	-0.181467	Membrane transport of small molecules and electrical properties of membranes
CHN2	0.0614881	0.125021	Cellular communication
PPP6C	-0.0610462	-0.0600629	Chromatin and histone dynamics
MYBPC3	-0.0607417	-0.20352	Cellular contraction
CHMP4C	0.0602009	0.134313	Cell cycle and cell division
CTSF	0.059641	0.139409	Extracellular matrix homeostasis
APOF	0.0587645	0.0796285	Lipid metabolism
FOSL1	-0.0574655	-0.0750864	Cellular communication
BCHE	-0.0573952	-0.146756	Extracellular matrix homeostasis
EMP1	0.0572808	0.0702173	Cell junction dynamics
APBA2	-0.0572176	-0.169078	Extracellular matrix homeostasis
COL14A1	-0.056991	-0.194838	Extracellular matrix homeostasis
KAT2A	-0.0568033	-0.117128	Gene expression
VCAM1	-0.056792	-0.15497	Cell junction dynamics
THBS4	-0.0564205	-0.131641	Cellular communication
HIP1R	-0.0561629	-0.12541	Intracellular vesicle traffic
FZD10	-0.0548732	-0.114199	Cellular communication
LIMS1	-0.0548074	-0.0775431	Cellular contraction
GALK2	0.0546551	0.0491215	Energy generation and metabolism of cellular monomers
FADS1	-0.054292	-0.0932772	Lipid metabolism
ERBB3	-0.0536947	-0.0539459	Cellular communication
NCSTN	-0.0535177	-0.0659754	Extracellular matrix homeostasis
WEE1	-0.0534983	-0.0374531	Cell cycle and cell division
ZFYVE16	-0.0532011	-0.0620667	Cellular communication
SLC28A2	-0.0529868	-0.0970667	Membrane transport of small molecules and electrical properties of membranes
SYNPO	-0.0528014	-0.177745	Cytoskeleton dynamics
HUS1	-0.0527749	-0.0195256	Cell cycle and cell division
GPR39	0.0527072	0.12474	Cellular communication
PEX7	0.0518685	0.071851	Transmembrane protein import and translocation
SCNN1B	-0.051418	-0.136836	Membrane transport of small molecules and electrical properties of membranes
NLE1	-0.0512551	-0.0709669	Cellular communication
FABP9	0.0506326	0.0357335	Lipid metabolism
AGRN	-0.0505516	-0.141563	Cellular contraction
BCL11B	0.0505332	0.166256	Chromatin and histone dynamics
CEP152	0.0501964	0.0576356	Cell cycle and cell division
TMEFF1	0.0500433	0.129152	Cellular communication
TNC	0.0499222	0.0715194	Cellular communication
WDR19	-0.0498688	-0.0581708	Cellular protrusion organization
GABARAPL1	-0.0493486	-0.0566328	Intracellular degradation pathways
HSPB6	0.0488638	0.155964	Extracellular matrix homeostasis
SLC5A8	-0.0487422	-0.0950066	Membrane transport of small molecules and electrical properties of membranes
PRKAR2A	0.0484966	0.0189787	Cellular communication
VHL	-0.0483531	-0.0183296	Cellular communication
RARB	-0.0483071	-0.120575	Cellular communication
CRH	-0.0480096	-0.0767218	Cellular communication
LPCAT3	-0.0477128	-0.0687126	Lipid metabolism
HTR1A	0.0473644	0.0854572	Neurotransmission
NKD1	-0.0471881	-0.0945615	Cellular communication
NECAP1	-0.0464401	-0.0422161	Intracellular vesicle traffic
NOCT	0.0456339	0.0563317	Gene expression
CIAPIN1	-0.045081	-0.0560661	Cellular communication
PDGFD	-0.0441459	-0.102631	Cellular communication
CNOT6	0.0436545	0.0474547	Gene expression
POLR2E	-0.0430895	-0.0595938	Gene expression
RPA3	-0.042926	-0.0229331	DNA replication, recombination and repair
TNFRSF13B	-0.0428665	-0.109391	Cellular communication
COL11A2	-0.0428247	-0.0924321	Extracellular matrix homeostasis
ATG10	0.0426687	0.0309802	Intracellular degradation pathways
EXOC6	-0.0425309	-0.0557062	Cell cycle and cell division
CTF1	0.0424788	0.0693419	Cellular communication
CTSH	0.0422778	0.0375833	Extracellular matrix homeostasis
SMARCA1	-0.0422026	-0.140828	Chromatin and histone dynamics
FLT4	0.041554	0.0847709	Cellular communication
NPHS1	-0.0404925	-0.0567123	Extracellular matrix homeostasis
CTSK	0.0403796	0.109326	Extracellular matrix homeostasis
POGLUT1	-0.0399991	-0.0381586	Cellular communication
SMOC2	0.0398039	0.116299	Cellular communication
PPARG	-0.0384848	-0.0413687	Cellular communication
KCNE1	-0.0382172	-0.0882666	Membrane transport of small molecules and electrical properties of membranes
FANCD2	-0.0380454	-0.0394322	DNA replication, recombination and repair
MYH7	0.0374401	0.088699	Cellular contraction
ENDOV	-0.0364969	-0.0345839	DNA replication, recombination and repair
MSR1	0.036493	0.03866	Cellular communication
FGF2	0.0360043	0.129723	Cellular communication
TCTN2	-0.0358267	-0.0453479	Cellular protrusion organization
ABCC8	0.0356578	0.100766	Cellular communication
F2RL1	-0.0355198	-0.0932309	Coagulation cascade, complement system and blood protein dynamics
COL5A3	-0.0355157	-0.109799	Extracellular matrix homeostasis
IL7R	-0.034887	-0.0454915	Cellular communication
DDIT4	-0.0347765	-0.0344016	Cellular communication
SLC30A10	-0.0343807	-0.0774857	Membrane transport of small molecules and electrical properties of membranes
CDC42BPA	0.034289	0.123838	Cellular protrusion organization
PCTP	0.0342769	0.0455635	Lipid metabolism
FYN	0.0337586	0.0256627	Cell junction dynamics
STON2	0.0336926	0.092322	Intracellular vesicle traffic
ANAPC16	0.0336115	0.0372576	Cell cycle and cell division
PEX13	0.0333055	0.0278193	Transmembrane protein import and translocation
GRIP2	0.0323309	0.0887556	Neurotransmission
MBD3	-0.0322191	-0.0566609	Chromatin and histone dynamics
NOD1	-0.0314442	-0.0473968	Cellular communication
ABAT	0.0313904	0.0240684	Amino acid metabolism
RIPK2	0.0312428	0.0212265	Cellular communication
DPH2	-0.031131	-0.0428652	Gene expression
SLC36A1	-0.0309697	-0.0437526	Membrane transport of small molecules and electrical properties of membranes
ARHGEF12	-0.0307984	-0.0164909	Cellular communication
SPCS3	-0.0307757	-0.0325617	Transmembrane protein import and translocation
SDC1	-0.0305413	-0.131631	Cell junction dynamics
PTGER4	-0.0304531	-0.0735383	Cellular communication
PIK3R2	0.0304401	0.06257	Cellular communication
BAG6	-0.030064	-0.0128858	Posttranslational protein modification
PTGER3	-0.0298351	-0.0796006	Cellular communication
MAP1LC3C	-0.0295025	-0.0416442	Intracellular degradation pathways
GCK	-0.0289489	-0.0426871	Energy generation and metabolism of cellular monomers
VPS54	0.028829	0.0295156	Intracellular vesicle traffic
TCEB3C	0.0287131	0.0546435	Gene expression
ZDHHC17	-0.028471	-0.0321732	Posttranslational protein modification
CNOT8	0.0284355	0.0322778	Gene expression
ATP6AP2	-0.028384	-0.0342588	Intracellular degradation pathways
PDSS2	0.0282028	0.0315309	Energy generation and metabolism of cellular monomers
KCNC4	0.0280438	0.0432352	Neurotransmission
SELE	0.0278553	0.0544365	Cell junction dynamics
TERF2	0.0276976	0.0229368	DNA replication, recombination and repair
FANCC	-0.0274837	-0.0153928	DNA replication, recombination and repair
PIK3R1	0.0273742	0.0170202	Cellular communication
CSF2RA	-0.0270672	-0.0257799	Cellular communication
HMBS	0.026772	0.0412473	Iron, heme and hemoglobin homeostasis
GLYR1	-0.0267674	-0.0212296	Amino acid metabolism
DLL4	0.0265062	0.062396	Cellular communication
GJC1	-0.0251751	-0.0469018	Cell junction dynamics
HDC	-0.0250788	-0.0773692	Amino acid metabolism
ASMT	-0.0250435	-0.0337954	Amino acid metabolism
EFHD1	0.0248754	0.0600046	Cellular protrusion organization
TOP2A	-0.0247467	-0.0735369	Cell cycle and cell division
ESR2	-0.0245696	-0.0406896	Cellular communication
CHMP4B	0.0242954	0.033146	Intracellular vesicle traffic
SMYD1	-0.0241683	-0.0395625	Cellular contraction
ROBO3	-0.0239552	-0.0489696	Cellular communication
TRIM15	-0.0239127	-0.037357	Cell junction dynamics
KCNQ5	-0.0239071	-0.0627993	Neurotransmission
RDX	0.0229405	0.0413449	Cell cycle and cell division
ADAMTS7	-0.0227763	-0.0579825	Extracellular matrix homeostasis
PTCH1	-0.0227453	-0.0190994	Cellular communication
GTF2H4	0.0225417	0.0371102	Gene expression
PTGS2	-0.0224609	-0.0796067	Lipid metabolism
PDXP	0.0223228	0.0552934	Cytoskeleton dynamics
COPB1	-0.0221911	-0.0245369	Intracellular vesicle traffic
KLK5	-0.0221719	-0.0597866	Extracellular matrix homeostasis
MATN3	0.02211	0.0491149	Extracellular matrix homeostasis
GINS3	-0.0218241	-0.020595	DNA replication, recombination and repair
FFAR1	0.021527	0.0320627	Lipid metabolism
TIMM17A	-0.0211299	-0.0321126	Transmembrane protein import and translocation
RPS6KA5	-0.0210471	-0.0108494	Chromatin and histone dynamics
PPP1R1B	0.0210144	0.0745061	Neurotransmission
SLC38A3	0.0209604	0.0475476	Amino acid metabolism
STARD5	0.0207365	0.0354651	Lipid metabolism
CDSN	-0.0206533	-0.0518833	Cell junction dynamics
GRB2	-0.0205715	-0.0075356	Cellular communication
SPHK2	-0.0201231	-0.0301365	Lipid metabolism
DAB2	-0.0193779	-0.0499119	Intracellular vesicle traffic
CDH17	-0.0191388	-0.0399806	Cell junction dynamics
STEAP2	0.0191227	0.0510015	Iron, heme and hemoglobin homeostasis
KIF1A	0.0186137	0.0809992	Cytoskeleton dynamics
TLR6	0.0185845	0.0174244	Cellular communication
NR3C1	-0.0183161	-0.0258174	Cellular communication
SHANK3	0.018254	0.0552892	Neurotransmission
LIPE	-0.018219	-0.0303039	Intracellular vesicle traffic
EPHA2	-0.0178063	-0.06442	Cellular communication
MYPN	-0.0175805	-0.0357913	Cellular contraction
MRE11A	-0.017567	-0.0071613	DNA replication, recombination and repair
YBX3	0.0175181	0.012944	Cell junction dynamics
KIFC1	-0.0173456	-0.0394624	Cell cycle and cell division
MPL	-0.0170668	-0.0251588	Cellular communication
COL9A1	-0.0168447	-0.0321183	Extracellular matrix homeostasis
MFN1	-0.0168423	-0.0113953	Organelle organization
CASP8	-0.0168394	-0.00841042	Regulated cell death
LAMA2	-0.0164127	-0.0506492	Extracellular matrix homeostasis
SRR	-0.0157611	-0.0200545	Amino acid metabolism
APOBEC3B	-0.0151423	-0.0427567	Gene expression
FABP3	-0.0146034	-0.0384747	Lipid metabolism
HBG1	-0.0138748	-0.0442593	Iron, heme and hemoglobin homeostasis
CYP7A1	0.0136896	0.0123791	Lipid metabolism
IL6STP1	0.013618	0.0131213	Cellular communication
LRP5	-0.0132847	-0.0363239	Cellular communication
SMARCD3	0.01302	0.0303362	Chromatin and histone dynamics
IRS2	-0.0129912	-0.0116596	Cellular communication
PCSK7	-0.0129719	-0.0162606	Iron, heme and hemoglobin homeostasis
ADAMTS10	-0.0126259	-0.0352406	Extracellular matrix homeostasis
OCLN	-0.0125555	-0.0106777	Cell junction dynamics
EFNA1	-0.0124802	-0.0315285	Cellular communication
STIL	0.0121039	0.0192052	Cell cycle and cell division
DNM3	0.012051	0.0309816	Intracellular vesicle traffic
CLCN7	-0.0120155	-0.0213362	Membrane transport of small molecules and electrical properties of membranes
PVALB	0.0119585	0.0279814	Cellular contraction
PSMD4	0.0119426	0.0148601	Intracellular degradation pathways
SGSM1	0.0117982	0.0276048	Intracellular vesicle traffic
NRG1	0.0114497	0.0358591	Cellular communication
LZTS1	-0.0112595	-0.0271009	Cell cycle and cell division
CORT	-0.011123	-0.0175285	Cellular communication
DPYSL4	0.0109923	0.0282545	Cellular communication
TGM2	0.0107534	0.0297889	Cell junction dynamics
ABCA5	-0.0104959	-0.00787453	Lipid metabolism
APBA3	-0.0104514	-0.0138143	Extracellular matrix homeostasis
CCND2	-0.0100986	-0.0227316	Cell cycle and cell division
TKTL1	-0.00973065	-0.0292932	Energy generation and metabolism of cellular monomers
ARL13B	-0.00957658	-0.011525	Cellular protrusion organization
MCF2	-0.00940014	-0.0200815	Cell cycle and cell division
ITGB4	0.00918515	0.0324966	Cell junction dynamics
STRAP	-0.00889444	-0.0109653	Gene expression
CD9	0.00870817	0.0184762	Cell junction dynamics
SHH	0.00854475	0.0165113	Cellular communication
TSHB	-0.00727641	-0.00540259	Cellular communication
SUFU	-0.00715888	-0.00412443	Cellular communication
HMGB1	-0.00709574	-0.00315869	Cellular communication
SPAG6	0.00706431	0.0172903	Cellular protrusion organization
AGO2	-0.00668262	-0.00552369	Gene expression
ERCC2	0.00664548	0.00371705	DNA replication, recombination and repair
C3	0.00630969	0.00897011	Coagulation cascade, complement system and blood protein dynamics
TLK1	0.00626198	0.0051862	Cellular response to stress
SLC5A2	0.00602246	0.0100799	Membrane transport of small molecules and electrical properties of membranes
EIF4EBP3	-0.00579642	-0.00976249	Gene expression
CENPJ	0.00545105	0.00961787	Cell cycle and cell division
DKK4	-0.00533313	-0.00604559	Cellular communication
LIM2	0.00521407	0.00988874	Cell junction dynamics
SEMA6A	0.00465734	0.0124595	Cellular communication
AURKA	0.00397309	0.00345885	Cell cycle and cell division
GLI1	-0.00323921	-0.00767078	Cellular communication
APCS	0.00247283	0.00147209	Coagulation cascade, complement system and blood protein dynamics
ACSL5	0.00236582	0.00594841	Lipid metabolism
GYS1	-0.00182597	-0.000959914	Energy generation and metabolism of cellular monomers
FZD2	-0.00140655	-0.00363198	Cellular communication
GRK1	0.00111838	0.00135814	Cellular communication
SETD7	0.000458116	0.0006674	Chromatin and histone dynamics
DPPA3	-0.000119389	-0.000112274	Chromatin and histone dynamics
